# Supplementary material for: The prevalence and incidence of glaucoma in Norway 2004–2018: A nationwide population-based study
Source: PLoS One. 2020 Dec 10;15(12):e0242786. doi: 10.1371/journal.pone.0242786 (PMC7728208; doi:10.1371/journal.pone.0242786)
Supplement: S1 Data — (XLSX) [file pone.0242786.s001.xlsx]

## Sheet: Sheet1
Source: Norwegian Prescription Database, Norwegian Institute of Public Health 09.07.2019
In cases of 1-4 persons a value of -1 is given due to privacy data protection.
Year	ATC code	Number of persons using med.	Users of med. per 1000 inhab.	Population	Total cost	Defined daily doses (DDD)
2004	S01EA01	26	0.006	4591997	11027	2950
2004	S01EA02	400	0.087	4591997	410569	186060
2004	S01EA03	56	0.012	4591997	49340	5608
2004	S01EA05	2693	0.586	4591997	3239479	677654
2004	S01EB01	2243	0.488	4591997	1370830	545918
2004	S01EB02	-1	-1	4591997	-1	-1
2004	S01EC02	-1	-1	4591997	-1	-1
2004	S01EC03	3955	0.861	4591997	5915279	796484
2004	S01EC04	4040	0.88	4591997	5432225	1151125
2004	S01EC05	8	0.002	4591997	36931	1000
2004	S01ED01	24423	5.319	4591997	19635560	9326159
2004	S01ED02	3623	0.789	4591997	4058913	1045772
2004	S01ED51	21560	4.695	4591997	45134262	6620024
2004	S01EE01	28120	6.124	4591997	61680673	8285474
2004	S01EE03	1493	0.325	4591997	2501061	447690
2004	S01EE04	2304	0.502	4591997	3908637	542766
2004	Totalt S01E ekskl.S01EC01	63862	13.907	4591997	153386035	29634772
2005	S01EA01	-1	-1	4623537	-1	-1
2005	S01EA02	310	0.067	4623537	330021	147300
2005	S01EA03	66	0.014	4623537	38672	4467
2005	S01EA05	3073	0.665	4623537	3704475	777150
2005	S01EB01	2040	0.441	4623537	1246471	485760
2005	S01EB02	5	0.001	4623537	5694	1050
2005	S01EC03	3468	0.75	4623537	5430594	713350
2005	S01EC04	4550	0.984	4623537	6041329	1292521
2005	S01EC05	5	0.001	4623537	47542	1314
2005	S01ED01	24294	5.254	4623537	20737705	10050737
2005	S01ED02	3114	0.674	4623537	3674174	938130
2005	S01ED51	21901	4.737	4623537	49273523	6830974
2005	S01EE01	29097	6.293	4623537	65894677	8565675
2005	S01EE03	1686	0.365	4623537	3007746	540390
2005	S01EE04	3026	0.654	4623537	5411815	747270
2005	Totalt S01E ekskl.S01EC01	64833	14.022	4623537	164848292	31096438
2006	S01EA01	-1	-1	4661041	-1	-1
2006	S01EA02	275	0.059	4661041	296643	132600
2006	S01EA03	70	0.015	4661041	43883	4499
2006	S01EA05	3275	0.703	4661041	3973708	834925
2006	S01EB01	1799	0.386	4661041	1094994	421218
2006	S01EB02	-1	-1	4661041	-1	-1
2006	S01EC03	3242	0.696	4661041	4921122	649117
2006	S01EC04	4887	1.048	4661041	6702957	1450900
2006	S01EC05	8	0.002	4661041	15238	747
2006	S01ED01	23957	5.14	4661041	20705363	10263005
2006	S01ED02	2805	0.602	4661041	2902567	857500
2006	S01ED51	22593	4.847	4661041	47209653	6899552
2006	S01EE01	29521	6.334	4661041	62633911	8650750
2006	S01EE03	1836	0.394	4661041	3218814	592950
2006	S01EE04	3607	0.774	4661041	6235603	916075
2006	Totalt S01E ekskl.S01EC01	65843	14.126	4661041	159967093	31675386
2007	S01EA01	-1	-1	4709284	-1	-1
2007	S01EA02	234	0.05	4709284	238379	106100
2007	S01EA03	69	0.015	4709284	34869	3499
2007	S01EA05	3400	0.722	4709284	4170079	878150
2007	S01EB01	1634	0.347	4709284	988648	372465
2007	S01EB02	-1	-1	4709284	-1	-1
2007	S01EC03	2975	0.632	4709284	4465656	590534
2007	S01EC04	5148	1.093	4709284	7073771	1536925
2007	S01EC05	6	0.001	4709284	13483	754
2007	S01ED01	23426	4.974	4709284	20414503	10160529
2007	S01ED02	2525	0.536	4709284	1754800	752480
2007	S01ED51	23685	5.029	4709284	49900490	7175573
2007	S01EE01	29947	6.359	4709284	62396326	8734982
2007	S01EE03	1789	0.38	4709284	2997995	580950
2007	S01EE04	4050	0.86	4709284	6832058	1020350
2007	Totalt S01E ekskl.S01EC01	66557	14.133	4709284	161287603	31914277
2008	S01EA01	5	0.001	4768077	5883	600
2008	S01EA02	217	0.046	4768077	223068	96150
2008	S01EA03	91	0.019	4768077	40899	4007
2008	S01EA05	3706	0.777	4768077	4612895	976424
2008	S01EB01	1496	0.314	4768077	916449	340475
2008	S01EB02	-1	-1	4768077	-1	-1
2008	S01EC03	2783	0.584	4768077	3927616	552940
2008	S01EC04	5415	1.136	4768077	7506644	1634575
2008	S01EC05	-1	-1	4768077	-1	-1
2008	S01ED01	23313	4.889	4768077	21445029	10460805
2008	S01ED02	2233	0.468	4768077	1599202	688520
2008	S01ED51	24676	5.175	4768077	53504538	7536038
2008	S01EE01	29658	6.22	4768077	62971697	8743074
2008	S01EE03	1814	0.38	4768077	3129062	607620
2008	S01EE04	4469	0.937	4768077	7769718	1160025
2008	Totalt S01E ekskl.S01EC01	67421	14.14	4768077	167657764	32802024
2009	S01EA01	-1	-1	4829800	-1	-1
2009	S01EA02	122	0.025	4829800	52536	22375
2009	S01EA03	97	0.02	4829800	35749	3975
2009	S01EA05	3838	0.795	4829800	4752100	1017848
2009	S01EB01	1431	0.296	4829800	847199	282015
2009	S01EB02	-1	-1	4829800	-1	-1
2009	S01EC03	2660	0.551	4829800	3437562	528340
2009	S01EC04	5811	1.203	4829800	7612268	1669675
2009	S01ED01	22977	4.757	4829800	21273092	10094068
2009	S01ED02	2012	0.417	4829800	1490370	631080
2009	S01ED51	25922	5.367	4829800	53874705	7802006
2009	S01EE01	28946	5.993	4829800	60331003	8493775
2009	S01EE03	1807	0.374	4829800	3053674	597930
2009	S01EE04	4844	1.003	4829800	8211289	1235826
2009	S01EE05	1654	0.342	4829800	3052497	315750
2009	Totalt S01E ekskl.S01EC01	68165	14.113	4829800	168031033	32695575
2010	S01EA01	-1	-1	4888946	-1	-1
2010	S01EA02	9	0.002	4888946	25241	2250
2010	S01EA03	115	0.024	4888946	49012	5541
2010	S01EA05	3983	0.815	4888946	4483392	1052575
2010	S01EB01	1289	0.264	4888946	792607	253436
2010	S01EB02	-1	-1	4888946	-1	-1
2010	S01EC03	2503	0.512	4888946	3378323	519693
2010	S01EC04	6195	1.267	4888946	7892395	1744074
2010	S01ED01	22326	4.567	4888946	22282676	10135995
2010	S01ED02	1778	0.364	4888946	1236436	526760
2010	S01ED51	27060	5.535	4888946	58126930	8246408
2010	S01EE01	27890	5.705	4888946	44969637	8313675
2010	S01EE03	1867	0.382	4888946	3133154	616230
2010	S01EE04	5035	1.03	4888946	8686701	1348300
2010	S01EE05	3068	0.628	4888946	7189173	753480
2010	Totalt S01E ekskl.S01EC01	69113	14.137	4888946	162250790	33519155
2011	S01EA01	-1	-1	4953217	-1	-1
2011	S01EA02	-1	-1	4953217	-1	-1
2011	S01EA03	122	0.025	4953217	61417	6532
2011	S01EA05	4122	0.832	4953217	3809276	1070824
2011	S01EB01	1253	0.253	4953217	740269	226900
2011	S01EB02	-1	-1	4953217	-1	-1
2011	S01EC03	2393	0.483	4953217	3207467	501403
2011	S01EC04	6452	1.303	4953217	8221741	1825850
2011	S01ED01	21731	4.387	4953217	22369635	9951899
2011	S01ED02	1587	0.32	4953217	1097019	461695
2011	S01ED51	27984	5.65	4953217	54653481	8526228
2011	S01EE01	26156	5.281	4953217	24512475	7261750
2011	S01EE03	1871	0.378	4953217	3140419	619680
2011	S01EE04	6464	1.305	4953217	9494186	1659023
2011	S01EE05	4029	0.813	4953217	9718371	1075780
2011	Totalt S01E ekskl.S01EC01	69800	14.092	4953217	141031822	33188277
2012	S01EA01	-1	-1	5018415	-1	-1
2012	S01EA03	145	0.029	5018415	83178	7387
2012	S01EA05	4351	0.867	5018415	3916822	1107200
2012	S01EB01	1178	0.235	5018415	1044733	137371
2012	S01EB02	-1	-1	5018415	-1	-1
2012	S01EC03	2342	0.467	5018415	2893295	470190
2012	S01EC04	6759	1.347	5018415	8531882	1899550
2012	S01ED01	21600	4.304	5018415	22571010	9732494
2012	S01ED02	1433	0.286	5018415	966149	407850
2012	S01ED51	28616	5.702	5018415	49117813	8662485
2012	S01EE01	24231	4.828	5018415	20559002	6513574
2012	S01EE03	2061	0.411	5018415	3233605	638970
2012	S01EE04	7197	1.434	5018415	10870288	1828708
2012	S01EE05	4999	0.996	5018415	11946058	1328150
2012	Totalt S01E ekskl.S01EC01	70357	14.02	5018415	135740273	32734628
2013	S01EA01	-1	-1	5080148	-1	-1
2013	S01EA03	155	0.031	5080148	79489	8014
2013	S01EA05	4805	0.946	5080148	4264510	1212999
2013	S01EB01	1012	0.199	5080148	1026589	81539
2013	S01EB02	-1	-1	5080148	-1	-1
2013	S01EC03	2357	0.464	5080148	2853479	459337
2013	S01EC04	7109	1.399	5080148	8804853	1963025
2013	S01ED01	21606	4.253	5080148	22525422	9622918
2013	S01ED02	1247	0.245	5080148	811115	351435
2013	S01ED51	29164	5.741	5080148	40635569	8703293
2013	S01EE01	23338	4.594	5080148	18837415	6282070
2013	S01EE03	2247	0.442	5080148	3339386	724020
2013	S01EE04	7095	1.397	5080148	11036489	1859349
2013	S01EE05	5994	1.18	5080148	14748459	1645280
2013	Totalt S01E ekskl.S01EC01	71228	14.021	5080148	128969626	32914004
2014	S01EA03	193	0.038	5137321	142211	10411
2014	S01EA05	4998	0.973	5137321	4669222	1308999
2014	S01EB01	955	0.186	5137321	970708	67660
2014	S01EC03	2430	0.473	5137321	3205012	499963
2014	S01EC04	7266	1.414	5137321	9276778	2046855
2014	S01EC05	-1	-1	5137321	-1	-1
2014	S01ED01	21495	4.184	5137321	22973718	9470588
2014	S01ED02	1150	0.224	5137321	792826	325925
2014	S01ED51	29552	5.752	5137321	42045921	8881899
2014	S01EE01	23693	4.612	5137321	20238266	6763590
2014	S01EE03	2344	0.456	5137321	3566052	752423
2014	S01EE04	6454	1.256	5137321	10622042	1780154
2014	S01EE05	6577	1.28	5137321	16504857	1847526
2014	Totalt S01E ekskl.S01EC01	71875	13.991	5137321	135010586	33756043
2015	S01EA03	238	0.046	5189984	192622	10277
2015	S01EA05	5196	1.001	5189984	4893332	1321072
2015	S01EB01	907	0.175	5189984	966046	59674
2015	S01EC03	2567	0.495	5189984	3686659	570067
2015	S01EC04	7478	1.441	5189984	9373014	2071925
2015	S01EC54	614	0.118	5189984	777230	100050
2015	S01ED01	21519	4.146	5189984	23551675	9527268
2015	S01ED02	960	0.185	5189984	568379	279830
2015	S01ED51	30224	5.824	5189984	45375993	9032481
2015	S01EE01	24167	4.656	5189984	20605626	6972950
2015	S01EE03	2584	0.498	5189984	4127187	762990
2015	S01EE04	5844	1.126	5189984	9473743	1588275
2015	S01EE05	7156	1.379	5189984	14405704	2000690
2015	Totalt S01E ekskl.S01EC01	72840	14.035	5189984	137997211	34297549
2016	S01EA03	169	0.032	5236624	161955	9159
2016	S01EA05	4772	0.911	5236624	4573299	1243625
2016	S01EB01	917	0.175	5236624	965222	54395
2016	S01EC03	2840	0.542	5236624	4234047	651790
2016	S01EC04	7486	1.43	5236624	9549060	2113848
2016	S01EC54	1554	0.297	5236624	2605598	336500
2016	S01ED01	21391	4.085	5236624	22075121	9277349
2016	S01ED02	834	0.159	5236624	480672	239475
2016	S01ED51	31281	5.974	5236624	50161603	9356029
2016	S01EE01	24533	4.685	5236624	22493061	7040584
2016	S01EE03	2380	0.454	5236624	4171234	724947
2016	S01EE04	5206	0.994	5236624	8585717	1442825
2016	S01EE05	7675	1.466	5236624	15032054	2143620
2016	Totalt S01E ekskl.S01EC01	74087	14.148	5236624	145088643	34634147
2017	S01EA03	205	0.039	5274719	88555	7418
2017	S01EA05	4633	0.878	5274719	4306472	1208600
2017	S01EB01	910	0.173	5274719	1196690	55455
2017	S01EC03	3152	0.598	5274719	4775310	731687
2017	S01EC04	7290	1.382	5274719	8976721	1982949
2017	S01EC54	2062	0.391	5274719	3815222	495400
2017	S01ED01	21098	4	5274719	22037301	9084234
2017	S01ED02	723	0.137	5274719	426750	214600
2017	S01ED51	32044	6.075	5274719	51793686	9466676
2017	S01EE01	24257	4.599	5274719	24020477	7011390
2017	S01EE03	2444	0.463	5274719	4264574	713820
2017	S01EE04	4520	0.857	5274719	7484736	1256126
2017	S01EE05	8197	1.554	5274719	16050092	2293810
2017	Totalt S01E ekskl.S01EC01	74946	14.209	5274719	149236586	34522165
2018	S01EA03	178	0.034	5311797	67816	7340
2018	S01EA05	4492	0.846	5311797	4115216	1173400
2018	S01EB01	841	0.158	5311797	1308326	52598
2018	S01EC02	7	0.001	5311797	2172038	900
2018	S01EC03	3443	0.648	5311797	5302685	821685
2018	S01EC04	7108	1.338	5311797	8990453	2023925
2018	S01EC54	2594	0.488	5311797	4855236	635150
2018	S01ED01	20510	3.861	5311797	23541191	8903896
2018	S01ED02	651	0.123	5311797	383921	189775
2018	S01ED51	33251	6.26	5311797	50906537	9887286
2018	S01EE01	24309	4.576	5311797	23985811	7023706
2018	S01EE03	2425	0.457	5311797	4336876	736890
2018	S01EE04	4026	0.758	5311797	6845955	1159720
2018	S01EE05	8698	1.637	5311797	17081087	2458899
2018	Totalt S01E ekskl.S01EC01	75733	14.258	5311797	153893148	35075169

## Sheet: Sheet2
Source: Norwegian Prescription Database, Norwegian Institute of Public Health 09.07.2019
In cases of 1-4 persons a value of -1 is given due to privacy data protection.
Year	ATC kode	County	Age group	Gender	Number of persons using med.	Users of med. per 1000 inhab.	Population	Total cost	Defined daily doses (DDD)
2004	S01EA02	Akershus fylkeskommune	0-49	Women	-1	-1	167445	-1	-1
2004	S01EA05	Akershus fylkeskommune	0-49	Women	13	0.0776374	167445	13143.6	2850
2004	S01EB01	Akershus fylkeskommune	0-49	Women	5	0.0298606	167445	1105	430
2004	S01EC03	Akershus fylkeskommune	0-49	Women	-1	-1	167445	-1	-1
2004	S01EC04	Akershus fylkeskommune	0-49	Women	16	0.0955538	167445	15887.6	3450
2004	S01ED01	Akershus fylkeskommune	0-49	Women	51	0.304578	167445	39790.8	19755
2004	S01ED02	Akershus fylkeskommune	0-49	Women	7	0.0418048	167445	4838.5	1320
2004	S01ED51	Akershus fylkeskommune	0-49	Women	41	0.244857	167445	83438.7	12220
2004	S01EE01	Akershus fylkeskommune	0-49	Women	70	0.418048	167445	160819	21775
2004	S01EE03	Akershus fylkeskommune	0-49	Women	10	0.0597211	167445	18556.2	3450
2004	S01EE04	Akershus fylkeskommune	0-49	Women	6	0.0358327	167445	8928.4	1250
2004	Totalt S01E ekskl.S01EC01	Akershus fylkeskommune	0-49	Women	145	0.865956	167445	349345	67000
2005	S01EA05	Akershus fylkeskommune	0-49	Women	10	0.0591791	168978	9289.4	1975
2005	S01EB01	Akershus fylkeskommune	0-49	Women	-1	-1	168978	-1	-1
2005	S01EC03	Akershus fylkeskommune	0-49	Women	-1	-1	168978	-1	-1
2005	S01EC04	Akershus fylkeskommune	0-49	Women	18	0.106522	168978	17699.8	3850
2005	S01ED01	Akershus fylkeskommune	0-49	Women	64	0.378746	168978	44353.9	22395
2005	S01ED02	Akershus fylkeskommune	0-49	Women	6	0.0355075	168978	5753.9	1600
2005	S01ED51	Akershus fylkeskommune	0-49	Women	45	0.266306	168978	102777	14460
2005	S01EE01	Akershus fylkeskommune	0-49	Women	72	0.42609	168978	145723	19125
2005	S01EE03	Akershus fylkeskommune	0-49	Women	13	0.0769329	168978	21811.1	4020
2005	S01EE04	Akershus fylkeskommune	0-49	Women	5	0.0295896	168978	8263.4	1150
2005	Totalt S01E ekskl.S01EC01	Akershus fylkeskommune	0-49	Women	163	0.96462	168978	359851	69325
2006	S01EA05	Akershus fylkeskommune	0-49	Women	13	0.0761711	170668	14102.6	3025
2006	S01EB01	Akershus fylkeskommune	0-49	Women	7	0.0410152	170668	1628.6	425
2006	S01EC03	Akershus fylkeskommune	0-49	Women	-1	-1	170668	-1	-1
2006	S01EC04	Akershus fylkeskommune	0-49	Women	20	0.117186	170668	23514.8	5175
2006	S01ED01	Akershus fylkeskommune	0-49	Women	67	0.392574	170668	48486.7	25025
2006	S01ED02	Akershus fylkeskommune	0-49	Women	-1	-1	170668	-1	-1
2006	S01ED51	Akershus fylkeskommune	0-49	Women	57	0.333981	170668	101183	15100
2006	S01EE01	Akershus fylkeskommune	0-49	Women	71	0.416011	170668	139162	19300
2006	S01EE03	Akershus fylkeskommune	0-49	Women	11	0.0644524	170668	18538.2	3510
2006	S01EE04	Akershus fylkeskommune	0-49	Women	8	0.0468745	170668	10292.8	1525
2006	Totalt S01E ekskl.S01EC01	Akershus fylkeskommune	0-49	Women	177	1.0371	170668	364053	74785
2007	S01EA05	Akershus fylkeskommune	0-49	Women	10	0.0579186	172656	10562.3	2275
2007	S01EB01	Akershus fylkeskommune	0-49	Women	-1	-1	172656	-1	-1
2007	S01EC03	Akershus fylkeskommune	0-49	Women	-1	-1	172656	-1	-1
2007	S01EC04	Akershus fylkeskommune	0-49	Women	14	0.0810861	172656	18371.8	4050
2007	S01ED01	Akershus fylkeskommune	0-49	Women	58	0.335928	172656	43609.9	21965
2007	S01ED02	Akershus fylkeskommune	0-49	Women	5	0.0289593	172656	1976.2	1010
2007	S01ED51	Akershus fylkeskommune	0-49	Women	47	0.272218	172656	91523.9	13765
2007	S01EE01	Akershus fylkeskommune	0-49	Women	61	0.353304	172656	118691	16725
2007	S01EE03	Akershus fylkeskommune	0-49	Women	12	0.0695024	172656	14746.3	2880
2007	S01EE04	Akershus fylkeskommune	0-49	Women	-1	-1	172656	-1	-1
2007	Totalt S01E ekskl.S01EC01	Akershus fylkeskommune	0-49	Women	154	0.891947	172656	311008	64375
2008	S01EA02	Akershus fylkeskommune	0-49	Women	-1	-1	174993	-1	-1
2008	S01EA05	Akershus fylkeskommune	0-49	Women	7	0.0400016	174993	8476.7	1825
2008	S01EB01	Akershus fylkeskommune	0-49	Women	-1	-1	174993	-1	-1
2008	S01EC03	Akershus fylkeskommune	0-49	Women	-1	-1	174993	-1	-1
2008	S01EC04	Akershus fylkeskommune	0-49	Women	10	0.0571451	174993	14411.4	3150
2008	S01ED01	Akershus fylkeskommune	0-49	Women	48	0.274297	174993	37757.5	18190
2008	S01ED02	Akershus fylkeskommune	0-49	Women	-1	-1	174993	-1	-1
2008	S01ED51	Akershus fylkeskommune	0-49	Women	42	0.24001	174993	79746.8	12020
2008	S01EE01	Akershus fylkeskommune	0-49	Women	60	0.342871	174993	110045	15350
2008	S01EE03	Akershus fylkeskommune	0-49	Women	17	0.0971467	174993	25935	5070
2008	S01EE04	Akershus fylkeskommune	0-49	Women	-1	-1	174993	-1	-1
2008	Totalt S01E ekskl.S01EC01	Akershus fylkeskommune	0-49	Women	144	0.82289	174993	288756	58765
2009	S01EA02	Akershus fylkeskommune	0-49	Women	-1	-1	177407	-1	-1
2009	S01EA05	Akershus fylkeskommune	0-49	Women	6	0.0338205	177407	5313.4	1150
2009	S01EB01	Akershus fylkeskommune	0-49	Women	-1	-1	177407	-1	-1
2009	S01EC03	Akershus fylkeskommune	0-49	Women	-1	-1	177407	-1	-1
2009	S01EC04	Akershus fylkeskommune	0-49	Women	10	0.0563676	177407	10151.4	2250
2009	S01ED01	Akershus fylkeskommune	0-49	Women	55	0.310022	177407	53030.3	21540
2009	S01ED02	Akershus fylkeskommune	0-49	Women	-1	-1	177407	-1	-1
2009	S01ED51	Akershus fylkeskommune	0-49	Women	39	0.219833	177407	67107	10205
2009	S01EE01	Akershus fylkeskommune	0-49	Women	59	0.332569	177407	100102	14150
2009	S01EE03	Akershus fylkeskommune	0-49	Women	11	0.0620043	177407	17484.5	3450
2009	S01EE04	Akershus fylkeskommune	0-49	Women	6	0.0338205	177407	8265.4	1250
2009	S01EE05	Akershus fylkeskommune	0-49	Women	10	0.0563676	177407	20846	2160
2009	Totalt S01E ekskl.S01EC01	Akershus fylkeskommune	0-49	Women	153	0.862424	177407	288872	57745
2010	S01EA05	Akershus fylkeskommune	0-49	Women	10	0.0556585	179667	8949.18	2024.97
2010	S01EB01	Akershus fylkeskommune	0-49	Women	7	0.038961	179667	3505.9	245
2010	S01EC03	Akershus fylkeskommune	0-49	Women	-1	-1	179667	-1	-1
2010	S01EC04	Akershus fylkeskommune	0-49	Women	11	0.0612244	179667	14309	3175
2010	S01ED01	Akershus fylkeskommune	0-49	Women	48	0.267161	179667	42248.2	19160
2010	S01ED02	Akershus fylkeskommune	0-49	Women	-1	-1	179667	-1	-1
2010	S01ED51	Akershus fylkeskommune	0-49	Women	44	0.244897	179667	80225	11050
2010	S01EE01	Akershus fylkeskommune	0-49	Women	52	0.289424	179667	75413.5	14425
2010	S01EE03	Akershus fylkeskommune	0-49	Women	13	0.0723561	179667	17711.7	3510
2010	S01EE04	Akershus fylkeskommune	0-49	Women	5	0.0278293	179667	5290.89	825
2010	S01EE05	Akershus fylkeskommune	0-49	Women	13	0.0723561	179667	35270.2	3750
2010	Totalt S01E ekskl.S01EC01	Akershus fylkeskommune	0-49	Women	144	0.801483	179667	284399	58614.9
2011	S01EA03	Akershus fylkeskommune	0-49	Women	-1	-1	182024	-1	-1
2011	S01EA05	Akershus fylkeskommune	0-49	Women	6	0.0329628	182024	4449.4	1200
2011	S01EB01	Akershus fylkeskommune	0-49	Women	-1	-1	182024	-1	-1
2011	S01EC03	Akershus fylkeskommune	0-49	Women	-1	-1	182024	-1	-1
2011	S01EC04	Akershus fylkeskommune	0-49	Women	12	0.0659256	182024	12936.8	2900
2011	S01ED01	Akershus fylkeskommune	0-49	Women	64	0.351603	182024	65299.7	23485
2011	S01ED02	Akershus fylkeskommune	0-49	Women	-1	-1	182024	-1	-1
2011	S01ED51	Akershus fylkeskommune	0-49	Women	43	0.236233	182024	69209.3	10630
2011	S01EE01	Akershus fylkeskommune	0-49	Women	51	0.280184	182024	41390.6	12225
2011	S01EE03	Akershus fylkeskommune	0-49	Women	15	0.0824069	182024	15569.4	3090
2011	S01EE04	Akershus fylkeskommune	0-49	Women	6	0.0329628	182024	3738.5	650
2011	S01EE05	Akershus fylkeskommune	0-49	Women	19	0.104382	182024	53402.3	5970
2011	Totalt S01E ekskl.S01EC01	Akershus fylkeskommune	0-49	Women	168	0.922958	182024	270314	61100
2012	S01EA03	Akershus fylkeskommune	0-49	Women	-1	-1	184424	-1	-1
2012	S01EA05	Akershus fylkeskommune	0-49	Women	11	0.0596452	184424	6124.2	1675
2012	S01EB01	Akershus fylkeskommune	0-49	Women	-1	-1	184424	-1	-1
2012	S01EC03	Akershus fylkeskommune	0-49	Women	-1	-1	184424	-1	-1
2012	S01EC04	Akershus fylkeskommune	0-49	Women	13	0.0704897	184424	14605.3	3275
2012	S01ED01	Akershus fylkeskommune	0-49	Women	60	0.325337	184424	71976.8	24520
2012	S01ED02	Akershus fylkeskommune	0-49	Women	-1	-1	184424	-1	-1
2012	S01ED51	Akershus fylkeskommune	0-49	Women	44	0.238581	184424	59363.8	11195
2012	S01EE01	Akershus fylkeskommune	0-49	Women	45	0.244003	184424	37451.3	11875
2012	S01EE03	Akershus fylkeskommune	0-49	Women	18	0.0976012	184424	16304.4	3240
2012	S01EE04	Akershus fylkeskommune	0-49	Women	5	0.0271114	184424	5320.8	900
2012	S01EE05	Akershus fylkeskommune	0-49	Women	21	0.113868	184424	47068	5280
2012	Totalt S01E ekskl.S01EC01	Akershus fylkeskommune	0-49	Women	160	0.867566	184424	263195	63050
2013	S01EA03	Akershus fylkeskommune	0-49	Women	-1	-1	186746	-1	-1
2013	S01EA05	Akershus fylkeskommune	0-49	Women	12	0.0642584	186746	6835.3	1900
2013	S01EB01	Akershus fylkeskommune	0-49	Women	-1	-1	186746	-1	-1
2013	S01EC03	Akershus fylkeskommune	0-49	Women	-1	-1	186746	-1	-1
2013	S01EC04	Akershus fylkeskommune	0-49	Women	16	0.0856779	186746	15530.8	3475
2013	S01ED01	Akershus fylkeskommune	0-49	Women	68	0.364131	186746	67997.5	23865
2013	S01ED02	Akershus fylkeskommune	0-49	Women	-1	-1	186746	-1	-1
2013	S01ED51	Akershus fylkeskommune	0-49	Women	45	0.240969	186746	48381.8	12670
2013	S01EE01	Akershus fylkeskommune	0-49	Women	42	0.224904	186746	30900.2	10160
2013	S01EE03	Akershus fylkeskommune	0-49	Women	11	0.0589035	186746	10188.9	2190
2013	S01EE04	Akershus fylkeskommune	0-49	Women	-1	-1	186746	-1	-1
2013	S01EE05	Akershus fylkeskommune	0-49	Women	22	0.117807	186746	48937.1	5520
2013	Totalt S01E ekskl.S01EC01	Akershus fylkeskommune	0-49	Women	159	0.851424	186746	237640	61236.7
2014	S01EA03	Akershus fylkeskommune	0-49	Women	-1	-1	188650	-1	-1
2014	S01EA05	Akershus fylkeskommune	0-49	Women	13	0.0689107	188650	10765	2925
2014	S01EB01	Akershus fylkeskommune	0-49	Women	6	0.0318049	188650	2828.9	140
2014	S01EC03	Akershus fylkeskommune	0-49	Women	-1	-1	188650	-1	-1
2014	S01EC04	Akershus fylkeskommune	0-49	Women	18	0.0954148	188650	19884.1	4425
2014	S01ED01	Akershus fylkeskommune	0-49	Women	60	0.318049	188650	62845.1	22660
2014	S01ED02	Akershus fylkeskommune	0-49	Women	-1	-1	188650	-1	-1
2014	S01ED51	Akershus fylkeskommune	0-49	Women	52	0.275643	188650	63059.8	14340
2014	S01EE01	Akershus fylkeskommune	0-49	Women	42	0.222635	188650	36908.9	11455
2014	S01EE03	Akershus fylkeskommune	0-49	Women	15	0.0795123	188650	18824.8	3840
2014	S01EE04	Akershus fylkeskommune	0-49	Women	-1	-1	188650	-1	-1
2014	S01EE05	Akershus fylkeskommune	0-49	Women	24	0.12722	188650	45759.6	5160
2014	Totalt S01E ekskl.S01EC01	Akershus fylkeskommune	0-49	Women	169	0.895839	188650	274098	67375
2015	S01EA03	Akershus fylkeskommune	0-49	Women	-1	-1	190404	-1	-1
2015	S01EA05	Akershus fylkeskommune	0-49	Women	18	0.0945356	190404	19151.8	5175
2015	S01EB01	Akershus fylkeskommune	0-49	Women	-1	-1	190404	-1	-1
2015	S01EC03	Akershus fylkeskommune	0-49	Women	5	0.0262599	190404	6286.6	960
2015	S01EC04	Akershus fylkeskommune	0-49	Women	17	0.0892836	190404	21021.1	4675
2015	S01ED01	Akershus fylkeskommune	0-49	Women	55	0.288859	190404	66879.3	21340
2015	S01ED02	Akershus fylkeskommune	0-49	Women	-1	-1	190404	-1	-1
2015	S01ED51	Akershus fylkeskommune	0-49	Women	46	0.241591	190404	63672.6	13900
2015	S01EE01	Akershus fylkeskommune	0-49	Women	48	0.252095	190404	42637.6	13025
2015	S01EE03	Akershus fylkeskommune	0-49	Women	13	0.0682757	190404	13276	2400
2015	S01EE04	Akershus fylkeskommune	0-49	Women	-1	-1	190404	-1	-1
2015	S01EE05	Akershus fylkeskommune	0-49	Women	14	0.0735277	190404	29310.2	4170
2015	Totalt S01E ekskl.S01EC01	Akershus fylkeskommune	0-49	Women	168	0.882332	190404	270182	67148.3
2016	S01EA03	Akershus fylkeskommune	0-49	Women	-1	-1	192246	-1	-1
2016	S01EA05	Akershus fylkeskommune	0-49	Women	16	0.0832269	192246	13705.3	3750
2016	S01EB01	Akershus fylkeskommune	0-49	Women	-1	-1	192246	-1	-1
2016	S01EC03	Akershus fylkeskommune	0-49	Women	7	0.0364118	192246	13032.8	1980
2016	S01EC04	Akershus fylkeskommune	0-49	Women	17	0.0884286	192246	18796.9	4175
2016	S01EC54	Akershus fylkeskommune	0-49	Women	-1	-1	192246	-1	-1
2016	S01ED01	Akershus fylkeskommune	0-49	Women	60	0.312101	192246	60374.2	20870
2016	S01ED02	Akershus fylkeskommune	0-49	Women	-1	-1	192246	-1	-1
2016	S01ED51	Akershus fylkeskommune	0-49	Women	49	0.254882	192246	70362.8	13305
2016	S01EE01	Akershus fylkeskommune	0-49	Women	47	0.244479	192246	41332.4	11910
2016	S01EE03	Akershus fylkeskommune	0-49	Women	17	0.0884286	192246	14570.4	2430
2016	S01EE04	Akershus fylkeskommune	0-49	Women	-1	-1	192246	-1	-1
2016	S01EE05	Akershus fylkeskommune	0-49	Women	13	0.0676219	192246	28517.6	4080
2016	Totalt S01E ekskl.S01EC01	Akershus fylkeskommune	0-49	Women	171	0.889488	192246	271907	64446.6
2017	S01EA03	Akershus fylkeskommune	0-49	Women	-1	-1	194032	-1	-1
2017	S01EA05	Akershus fylkeskommune	0-49	Women	17	0.0876144	194032	14853.4	4125.02
2017	S01EB01	Akershus fylkeskommune	0-49	Women	-1	-1	194032	-1	-1
2017	S01EC03	Akershus fylkeskommune	0-49	Women	8	0.0412303	194032	10240.8	1586.67
2017	S01EC04	Akershus fylkeskommune	0-49	Women	20	0.103076	194032	17968.3	4000
2017	S01EC54	Akershus fylkeskommune	0-49	Women	-1	-1	194032	-1	-1
2017	S01ED01	Akershus fylkeskommune	0-49	Women	58	0.29892	194032	60669.9	19370
2017	S01ED02	Akershus fylkeskommune	0-49	Women	-1	-1	194032	-1	-1
2017	S01ED51	Akershus fylkeskommune	0-49	Women	53	0.273151	194032	68828.4	13370
2017	S01EE01	Akershus fylkeskommune	0-49	Women	48	0.247382	194032	42311.4	11795
2017	S01EE03	Akershus fylkeskommune	0-49	Women	14	0.072153	194032	15582.4	2490
2017	S01EE04	Akershus fylkeskommune	0-49	Women	-1	-1	194032	-1	-1
2017	S01EE05	Akershus fylkeskommune	0-49	Women	14	0.072153	194032	25509.2	3660
2017	Totalt S01E ekskl.S01EC01	Akershus fylkeskommune	0-49	Women	164	0.845221	194032	273029	62975
2018	S01EA03	Akershus fylkeskommune	0-49	Women	5	0.0255352	195808	1031.8	116.668
2018	S01EA05	Akershus fylkeskommune	0-49	Women	18	0.0919268	195808	11556.4	3275
2018	S01EB01	Akershus fylkeskommune	0-49	Women	-1	-1	195808	-1	-1
2018	S01EC03	Akershus fylkeskommune	0-49	Women	5	0.0255352	195808	7298.8	1116.67
2018	S01EC04	Akershus fylkeskommune	0-49	Women	16	0.0817127	195808	15948.9	3625
2018	S01EC54	Akershus fylkeskommune	0-49	Women	5	0.0255352	195808	14862	1950
2018	S01ED01	Akershus fylkeskommune	0-49	Women	54	0.27578	195808	61309	18280
2018	S01ED02	Akershus fylkeskommune	0-49	Women	-1	-1	195808	-1	-1
2018	S01ED51	Akershus fylkeskommune	0-49	Women	57	0.291101	195808	67680.2	12770
2018	S01EE01	Akershus fylkeskommune	0-49	Women	48	0.245138	195808	39352	10920
2018	S01EE03	Akershus fylkeskommune	0-49	Women	17	0.0868197	195808	21617.4	3600
2018	S01EE04	Akershus fylkeskommune	0-49	Women	-1	-1	195808	-1	-1
2018	S01EE05	Akershus fylkeskommune	0-49	Women	12	0.0612845	195808	19973.4	2880
2018	Totalt S01E ekskl.S01EC01	Akershus fylkeskommune	0-49	Women	163	0.832448	195808	276856	60638.3
2004	S01EA01	Akershus fylkeskommune	0-49	Men	-1	-1	170220	-1	-1
2004	S01EA05	Akershus fylkeskommune	0-49	Men	10	0.0587477	170220	10641.8	2275
2004	S01EB01	Akershus fylkeskommune	0-49	Men	7	0.0411234	170220	2022.1	930
2004	S01EC03	Akershus fylkeskommune	0-49	Men	6	0.0352486	170220	7310.4	1000
2004	S01EC04	Akershus fylkeskommune	0-49	Men	16	0.0939963	170220	15043.2	3250
2004	S01ED01	Akershus fylkeskommune	0-49	Men	91	0.534604	170220	61562.2	30665
2004	S01ED02	Akershus fylkeskommune	0-49	Men	5	0.0293738	170220	4070.8	1075
2004	S01ED51	Akershus fylkeskommune	0-49	Men	61	0.358361	170220	114939	16025
2004	S01EE01	Akershus fylkeskommune	0-49	Men	69	0.405359	170220	109196	14800
2004	S01EE03	Akershus fylkeskommune	0-49	Men	11	0.0646224	170220	17096.5	3090
2004	S01EE04	Akershus fylkeskommune	0-49	Men	5	0.0293738	170220	5728.6	800
2004	Totalt S01E ekskl.S01EC01	Akershus fylkeskommune	0-49	Men	186	1.09271	170220	347733	74010
2005	S01EA05	Akershus fylkeskommune	0-49	Men	12	0.069958	171532	10672.6	2275
2005	S01EB01	Akershus fylkeskommune	0-49	Men	7	0.0408088	171532	1340.3	585
2005	S01EC03	Akershus fylkeskommune	0-49	Men	10	0.0582983	171532	10205.7	1333.33
2005	S01EC04	Akershus fylkeskommune	0-49	Men	14	0.0816177	171532	13674.3	2950
2005	S01ED01	Akershus fylkeskommune	0-49	Men	71	0.413918	171532	44993.9	23190
2005	S01ED02	Akershus fylkeskommune	0-49	Men	-1	-1	171532	-1	-1
2005	S01ED51	Akershus fylkeskommune	0-49	Men	66	0.384769	171532	121708	16280
2005	S01EE01	Akershus fylkeskommune	0-49	Men	63	0.367279	171532	111605	14675
2005	S01EE03	Akershus fylkeskommune	0-49	Men	12	0.069958	171532	21658.1	4020
2005	S01EE04	Akershus fylkeskommune	0-49	Men	6	0.034979	171532	8064	1125
2005	Totalt S01E ekskl.S01EC01	Akershus fylkeskommune	0-49	Men	178	1.03771	171532	348134	67398.3
2006	S01EA02	Akershus fylkeskommune	0-49	Men	-1	-1	173464	-1	-1
2006	S01EA05	Akershus fylkeskommune	0-49	Men	15	0.0864733	173464	14381.6	3075
2006	S01EB01	Akershus fylkeskommune	0-49	Men	5	0.0288244	173464	1263.7	555
2006	S01EC03	Akershus fylkeskommune	0-49	Men	10	0.0576488	173464	11236.7	1466.67
2006	S01EC04	Akershus fylkeskommune	0-49	Men	15	0.0864733	173464	14772	3250
2006	S01ED01	Akershus fylkeskommune	0-49	Men	71	0.409307	173464	46832.5	23840
2006	S01ED02	Akershus fylkeskommune	0-49	Men	-1	-1	173464	-1	-1
2006	S01ED51	Akershus fylkeskommune	0-49	Men	67	0.386247	173464	113428	15765
2006	S01EE01	Akershus fylkeskommune	0-49	Men	64	0.368953	173464	99309.6	13775
2006	S01EE03	Akershus fylkeskommune	0-49	Men	8	0.0461191	173464	15665.9	2970
2006	S01EE04	Akershus fylkeskommune	0-49	Men	8	0.0461191	173464	8489.2	1250
2006	Totalt S01E ekskl.S01EC01	Akershus fylkeskommune	0-49	Men	174	1.00309	173464	328259	66936.6
2007	S01EA02	Akershus fylkeskommune	0-49	Men	-1	-1	176144	-1	-1
2007	S01EA05	Akershus fylkeskommune	0-49	Men	18	0.102189	176144	16740.1	3600
2007	S01EB01	Akershus fylkeskommune	0-49	Men	-1	-1	176144	-1	-1
2007	S01EC03	Akershus fylkeskommune	0-49	Men	6	0.034063	176144	8162	1100
2007	S01EC04	Akershus fylkeskommune	0-49	Men	14	0.0794804	176144	15242.6	3350
2007	S01ED01	Akershus fylkeskommune	0-49	Men	71	0.403079	176144	54824.7	26645
2007	S01ED02	Akershus fylkeskommune	0-49	Men	5	0.0283859	176144	2207.3	940
2007	S01ED51	Akershus fylkeskommune	0-49	Men	85	0.48256	176144	137118	19154.2
2007	S01EE01	Akershus fylkeskommune	0-49	Men	69	0.391725	176144	110935	15575
2007	S01EE03	Akershus fylkeskommune	0-49	Men	10	0.0567717	176144	15664.4	3060
2007	S01EE04	Akershus fylkeskommune	0-49	Men	8	0.0454174	176144	10131.6	1525
2007	Totalt S01E ekskl.S01EC01	Akershus fylkeskommune	0-49	Men	185	1.05028	176144	373149	75924.2
2008	S01EA02	Akershus fylkeskommune	0-49	Men	-1	-1	178868	-1	-1
2008	S01EA05	Akershus fylkeskommune	0-49	Men	15	0.0838607	178868	15002.1	3225
2008	S01EB01	Akershus fylkeskommune	0-49	Men	5	0.0279536	178868	882.8	310
2008	S01EC03	Akershus fylkeskommune	0-49	Men	7	0.039135	178868	7849.8	1150
2008	S01EC04	Akershus fylkeskommune	0-49	Men	14	0.07827	178868	19105.1	4200
2008	S01ED01	Akershus fylkeskommune	0-49	Men	68	0.380169	178868	60174.3	26945
2008	S01ED02	Akershus fylkeskommune	0-49	Men	-1	-1	178868	-1	-1
2008	S01ED51	Akershus fylkeskommune	0-49	Men	71	0.396941	178868	117795	16234.5
2008	S01EE01	Akershus fylkeskommune	0-49	Men	65	0.363396	178868	116896	16275
2008	S01EE03	Akershus fylkeskommune	0-49	Men	12	0.0670886	178868	16410	3210
2008	S01EE04	Akershus fylkeskommune	0-49	Men	5	0.0279536	178868	6153.2	925
2008	Totalt S01E ekskl.S01EC01	Akershus fylkeskommune	0-49	Men	171	0.956012	178868	362863	73824.5
2009	S01EA02	Akershus fylkeskommune	0-49	Men	-1	-1	181324	-1	-1
2009	S01EA03	Akershus fylkeskommune	0-49	Men	-1	-1	181324	-1	-1
2009	S01EA05	Akershus fylkeskommune	0-49	Men	17	0.0937546	181324	17473.5	3800
2009	S01EB01	Akershus fylkeskommune	0-49	Men	6	0.0330898	181324	1003.8	525
2009	S01EC03	Akershus fylkeskommune	0-49	Men	10	0.0551497	181324	11153.8	1723.33
2009	S01EC04	Akershus fylkeskommune	0-49	Men	14	0.0772096	181324	21173.8	4725
2009	S01ED01	Akershus fylkeskommune	0-49	Men	68	0.375018	181324	58587.5	23185
2009	S01ED02	Akershus fylkeskommune	0-49	Men	-1	-1	181324	-1	-1
2009	S01ED51	Akershus fylkeskommune	0-49	Men	69	0.380533	181324	110235	15370
2009	S01EE01	Akershus fylkeskommune	0-49	Men	64	0.352958	181324	110332	15575
2009	S01EE03	Akershus fylkeskommune	0-49	Men	7	0.0386048	181324	9171.5	1800
2009	S01EE04	Akershus fylkeskommune	0-49	Men	-1	-1	181324	-1	-1
2009	S01EE05	Akershus fylkeskommune	0-49	Men	11	0.0606647	181324	18004	1890
2009	Totalt S01E ekskl.S01EC01	Akershus fylkeskommune	0-49	Men	177	0.976151	181324	364206	70270
2010	S01EA05	Akershus fylkeskommune	0-49	Men	14	0.0762201	183678	11777.8	2699.97
2010	S01EB01	Akershus fylkeskommune	0-49	Men	5	0.0272215	183678	865.4	375
2010	S01EC03	Akershus fylkeskommune	0-49	Men	7	0.0381101	183678	6854.7	1060
2010	S01EC04	Akershus fylkeskommune	0-49	Men	18	0.0979973	183678	21281.2	4700
2010	S01ED01	Akershus fylkeskommune	0-49	Men	81	0.440988	183678	71402.1	24775
2010	S01ED02	Akershus fylkeskommune	0-49	Men	-1	-1	183678	-1	-1
2010	S01ED51	Akershus fylkeskommune	0-49	Men	79	0.430099	183678	119193	16055
2010	S01EE01	Akershus fylkeskommune	0-49	Men	60	0.326658	183678	74092.5	13725
2010	S01EE03	Akershus fylkeskommune	0-49	Men	6	0.0326658	183678	10896.6	2160
2010	S01EE04	Akershus fylkeskommune	0-49	Men	6	0.0326658	183678	7976.69	1275
2010	S01EE05	Akershus fylkeskommune	0-49	Men	14	0.0762201	183678	26700.8	2820
2010	Totalt S01E ekskl.S01EC01	Akershus fylkeskommune	0-49	Men	186	1.01264	183678	353115	70155
2011	S01EA03	Akershus fylkeskommune	0-49	Men	-1	-1	186722	-1	-1
2011	S01EA05	Akershus fylkeskommune	0-49	Men	8	0.0428444	186722	7405	2025
2011	S01EB01	Akershus fylkeskommune	0-49	Men	6	0.0321333	186722	926.9	430
2011	S01EC03	Akershus fylkeskommune	0-49	Men	8	0.0428444	186722	10362.1	1583.33
2011	S01EC04	Akershus fylkeskommune	0-49	Men	20	0.107111	186722	21877.1	4825
2011	S01ED01	Akershus fylkeskommune	0-49	Men	70	0.374889	186722	70953.2	24100
2011	S01ED02	Akershus fylkeskommune	0-49	Men	-1	-1	186722	-1	-1
2011	S01ED51	Akershus fylkeskommune	0-49	Men	82	0.439156	186722	125606	18815
2011	S01EE01	Akershus fylkeskommune	0-49	Men	49	0.262422	186722	37812.8	11100
2011	S01EE03	Akershus fylkeskommune	0-49	Men	7	0.0374889	186722	11382	2250
2011	S01EE04	Akershus fylkeskommune	0-49	Men	10	0.0535556	186722	8001.68	1400
2011	S01EE05	Akershus fylkeskommune	0-49	Men	18	0.0964	186722	28618.8	3210
2011	Totalt S01E ekskl.S01EC01	Akershus fylkeskommune	0-49	Men	190	1.01756	186722	325893	70076.3
2012	S01EA05	Akershus fylkeskommune	0-49	Men	9	0.0473629	190022	7831.4	2200
2012	S01EB01	Akershus fylkeskommune	0-49	Men	-1	-1	190022	-1	-1
2012	S01EC03	Akershus fylkeskommune	0-49	Men	8	0.0421004	190022	9052.4	1426.67
2012	S01EC04	Akershus fylkeskommune	0-49	Men	17	0.0894633	190022	17816.1	4000
2012	S01ED01	Akershus fylkeskommune	0-49	Men	64	0.336803	190022	64490.3	22115
2012	S01ED02	Akershus fylkeskommune	0-49	Men	-1	-1	190022	-1	-1
2012	S01ED51	Akershus fylkeskommune	0-49	Men	77	0.405216	190022	93113.6	16250
2012	S01EE01	Akershus fylkeskommune	0-49	Men	44	0.231552	190022	30920.1	10150
2012	S01EE03	Akershus fylkeskommune	0-49	Men	6	0.0315753	190022	8152.2	1620
2012	S01EE04	Akershus fylkeskommune	0-49	Men	11	0.057888	190022	9311.1	1575
2012	S01EE05	Akershus fylkeskommune	0-49	Men	19	0.0999884	190022	31307.5	3510
2012	Totalt S01E ekskl.S01EC01	Akershus fylkeskommune	0-49	Men	183	0.963046	190022	275302	63621.6
2013	S01EA05	Akershus fylkeskommune	0-49	Men	19	0.0986306	192638	13657.3	3775
2013	S01EB01	Akershus fylkeskommune	0-49	Men	-1	-1	192638	-1	-1
2013	S01EC03	Akershus fylkeskommune	0-49	Men	-1	-1	192638	-1	-1
2013	S01EC04	Akershus fylkeskommune	0-49	Men	25	0.129777	192638	26275.9	5900
2013	S01ED01	Akershus fylkeskommune	0-49	Men	56	0.290701	192638	65345.9	19485
2013	S01ED02	Akershus fylkeskommune	0-49	Men	-1	-1	192638	-1	-1
2013	S01ED51	Akershus fylkeskommune	0-49	Men	82	0.425669	192638	85583	18785
2013	S01EE01	Akershus fylkeskommune	0-49	Men	44	0.228408	192638	29382.7	10115
2013	S01EE03	Akershus fylkeskommune	0-49	Men	7	0.0363376	192638	5048.7	1110
2013	S01EE04	Akershus fylkeskommune	0-49	Men	13	0.0674841	192638	13358.1	2250
2013	S01EE05	Akershus fylkeskommune	0-49	Men	15	0.0778663	192638	29842.8	3360
2013	Totalt S01E ekskl.S01EC01	Akershus fylkeskommune	0-49	Men	179	0.929204	192638	276600	66320
2014	S01EA05	Akershus fylkeskommune	0-49	Men	9	0.0462604	194551	7701.67	2200
2014	S01EB01	Akershus fylkeskommune	0-49	Men	-1	-1	194551	-1	-1
2014	S01EC03	Akershus fylkeskommune	0-49	Men	6	0.0308402	194551	8744.3	1366.67
2014	S01EC04	Akershus fylkeskommune	0-49	Men	23	0.118221	194551	24383.9	5400
2014	S01ED01	Akershus fylkeskommune	0-49	Men	55	0.282702	194551	57799.9	16795
2014	S01ED02	Akershus fylkeskommune	0-49	Men	-1	-1	194551	-1	-1
2014	S01ED51	Akershus fylkeskommune	0-49	Men	74	0.380363	194551	88913.1	18550
2014	S01EE01	Akershus fylkeskommune	0-49	Men	57	0.292982	194551	45283	13335
2014	S01EE03	Akershus fylkeskommune	0-49	Men	9	0.0462604	194551	10125.5	2010
2014	S01EE04	Akershus fylkeskommune	0-49	Men	5	0.0257002	194551	8022.6	1350
2014	S01EE05	Akershus fylkeskommune	0-49	Men	13	0.0668205	194551	26708.8	3000
2014	Totalt S01E ekskl.S01EC01	Akershus fylkeskommune	0-49	Men	181	0.930347	194551	282625	65116.7
2015	S01EA05	Akershus fylkeskommune	0-49	Men	8	0.040684	196638	7181.9	1950
2015	S01EB01	Akershus fylkeskommune	0-49	Men	6	0.030513	196638	1124.5	105
2015	S01EC03	Akershus fylkeskommune	0-49	Men	9	0.0457695	196638	17791.3	2716.68
2015	S01EC04	Akershus fylkeskommune	0-49	Men	22	0.111881	196638	22167.1	4925
2015	S01EC54	Akershus fylkeskommune	0-49	Men	-1	-1	196638	-1	-1
2015	S01ED01	Akershus fylkeskommune	0-49	Men	54	0.274617	196638	66990.6	19414.9
2015	S01ED02	Akershus fylkeskommune	0-49	Men	-1	-1	196638	-1	-1
2015	S01ED51	Akershus fylkeskommune	0-49	Men	88	0.447524	196638	92790	18260
2015	S01EE01	Akershus fylkeskommune	0-49	Men	58	0.294959	196638	49940.8	15000
2015	S01EE03	Akershus fylkeskommune	0-49	Men	6	0.030513	196638	9870.1	1650
2015	S01EE04	Akershus fylkeskommune	0-49	Men	-1	-1	196638	-1	-1
2015	S01EE05	Akershus fylkeskommune	0-49	Men	12	0.061026	196638	18892.5	2610
2015	Totalt S01E ekskl.S01EC01	Akershus fylkeskommune	0-49	Men	190	0.966245	196638	296071	68516.6
2016	S01EA05	Akershus fylkeskommune	0-49	Men	13	0.0654105	198745	6234.4	1700
2016	S01EB01	Akershus fylkeskommune	0-49	Men	-1	-1	198745	-1	-1
2016	S01EC03	Akershus fylkeskommune	0-49	Men	11	0.0553473	198745	17304.6	2646.67
2016	S01EC04	Akershus fylkeskommune	0-49	Men	27	0.135852	198745	27429.4	6074.73
2016	S01EC54	Akershus fylkeskommune	0-49	Men	-1	-1	198745	-1	-1
2016	S01ED01	Akershus fylkeskommune	0-49	Men	60	0.301894	198745	53435	18740
2016	S01ED02	Akershus fylkeskommune	0-49	Men	-1	-1	198745	-1	-1
2016	S01ED51	Akershus fylkeskommune	0-49	Men	89	0.44781	198745	111219	19375
2016	S01EE01	Akershus fylkeskommune	0-49	Men	52	0.261642	198745	40373.9	11480
2016	S01EE03	Akershus fylkeskommune	0-49	Men	8	0.0402526	198745	16459.9	2610
2016	S01EE04	Akershus fylkeskommune	0-49	Men	-1	-1	198745	-1	-1
2016	S01EE05	Akershus fylkeskommune	0-49	Men	9	0.0452842	198745	19665.4	2820
2016	Totalt S01E ekskl.S01EC01	Akershus fylkeskommune	0-49	Men	190	0.955999	198745	299017	66966.3
2017	S01EA05	Akershus fylkeskommune	0-49	Men	15	0.0746039	201062	9260.2	2575
2017	S01EB01	Akershus fylkeskommune	0-49	Men	-1	-1	201062	-1	-1
2017	S01EC03	Akershus fylkeskommune	0-49	Men	10	0.0497359	201062	15586.6	2386.67
2017	S01EC04	Akershus fylkeskommune	0-49	Men	21	0.104445	201062	25577.4	5650
2017	S01EC54	Akershus fylkeskommune	0-49	Men	-1	-1	201062	-1	-1
2017	S01ED01	Akershus fylkeskommune	0-49	Men	58	0.288468	201062	56277.3	18265
2017	S01ED02	Akershus fylkeskommune	0-49	Men	-1	-1	201062	-1	-1
2017	S01ED51	Akershus fylkeskommune	0-49	Men	91	0.452597	201062	120249	20845
2017	S01EE01	Akershus fylkeskommune	0-49	Men	54	0.268574	201062	44506	12025
2017	S01EE03	Akershus fylkeskommune	0-49	Men	9	0.0447623	201062	21254.9	1770
2017	S01EE04	Akershus fylkeskommune	0-49	Men	-1	-1	201062	-1	-1
2017	S01EE05	Akershus fylkeskommune	0-49	Men	13	0.0646567	201062	19406	2790
2017	Totalt S01E ekskl.S01EC01	Akershus fylkeskommune	0-49	Men	191	0.949956	201062	321963	68116.6
2018	S01EA05	Akershus fylkeskommune	0-49	Men	9	0.0443113	203108	7549.2	2175
2018	S01EB01	Akershus fylkeskommune	0-49	Men	-1	-1	203108	-1	-1
2018	S01EC03	Akershus fylkeskommune	0-49	Men	11	0.0541582	203108	22572.5	3470
2018	S01EC04	Akershus fylkeskommune	0-49	Men	21	0.103393	203108	25883.4	5850
2018	S01EC54	Akershus fylkeskommune	0-49	Men	7	0.0344643	203108	15501.3	2025
2018	S01ED01	Akershus fylkeskommune	0-49	Men	54	0.265868	203108	54502.1	17720
2018	S01ED02	Akershus fylkeskommune	0-49	Men	-1	-1	203108	-1	-1
2018	S01ED51	Akershus fylkeskommune	0-49	Men	94	0.462807	203108	115804	20470
2018	S01EE01	Akershus fylkeskommune	0-49	Men	52	0.256021	203108	46254.3	12290
2018	S01EE03	Akershus fylkeskommune	0-49	Men	9	0.0443113	203108	13527.6	2160
2018	S01EE04	Akershus fylkeskommune	0-49	Men	-1	-1	203108	-1	-1
2018	S01EE05	Akershus fylkeskommune	0-49	Men	14	0.0689287	203108	22619.9	3270
2018	Totalt S01E ekskl.S01EC01	Akershus fylkeskommune	0-49	Men	197	0.969925	203108	328669	70415
2004	S01EA05	Aust-Agder fylkeskommune	0-49	Women	-1	-1	33437	-1	-1
2004	S01EC03	Aust-Agder fylkeskommune	0-49	Women	-1	-1	33437	-1	-1
2004	S01EC04	Aust-Agder fylkeskommune	0-49	Women	5	0.149535	33437	4474.6	975
2004	S01ED01	Aust-Agder fylkeskommune	0-49	Women	16	0.478512	33437	10502.5	4925
2004	S01ED02	Aust-Agder fylkeskommune	0-49	Women	-1	-1	33437	-1	-1
2004	S01ED51	Aust-Agder fylkeskommune	0-49	Women	5	0.149535	33437	5550.1	925
2004	S01EE01	Aust-Agder fylkeskommune	0-49	Women	5	0.149535	33437	10476.2	1425
2004	Totalt S01E ekskl.S01EC01	Aust-Agder fylkeskommune	0-49	Women	27	0.807489	33437	33828.1	8891.67
2005	S01EA05	Aust-Agder fylkeskommune	0-49	Women	-1	-1	33351	-1	-1
2005	S01EB01	Aust-Agder fylkeskommune	0-49	Women	-1	-1	33351	-1	-1
2005	S01EC03	Aust-Agder fylkeskommune	0-49	Women	-1	-1	33351	-1	-1
2005	S01EC04	Aust-Agder fylkeskommune	0-49	Women	-1	-1	33351	-1	-1
2005	S01ED01	Aust-Agder fylkeskommune	0-49	Women	12	0.359809	33351	8227.4	3925
2005	S01ED51	Aust-Agder fylkeskommune	0-49	Women	8	0.239873	33351	8405.2	1350
2005	S01EE01	Aust-Agder fylkeskommune	0-49	Women	9	0.269857	33351	13652.7	1775
2005	Totalt S01E ekskl.S01EC01	Aust-Agder fylkeskommune	0-49	Women	27	0.809571	33351	36352.3	8275
2006	S01EA05	Aust-Agder fylkeskommune	0-49	Women	-1	-1	33350.5	-1	-1
2006	S01EC03	Aust-Agder fylkeskommune	0-49	Women	-1	-1	33350.5	-1	-1
2006	S01EC04	Aust-Agder fylkeskommune	0-49	Women	-1	-1	33350.5	-1	-1
2006	S01ED01	Aust-Agder fylkeskommune	0-49	Women	15	0.449768	33350.5	8291.6	4030
2006	S01ED51	Aust-Agder fylkeskommune	0-49	Women	14	0.419784	33350.5	23129.2	3700
2006	S01EE01	Aust-Agder fylkeskommune	0-49	Women	13	0.389799	33350.5	16269.7	2250
2006	S01EE04	Aust-Agder fylkeskommune	0-49	Women	-1	-1	33350.5	-1	-1
2006	Totalt S01E ekskl.S01EC01	Aust-Agder fylkeskommune	0-49	Women	34	1.01947	33350.5	57666.9	11805
2007	S01EA05	Aust-Agder fylkeskommune	0-49	Women	-1	-1	33515.5	-1	-1
2007	S01EB01	Aust-Agder fylkeskommune	0-49	Women	-1	-1	33515.5	-1	-1
2007	S01EC03	Aust-Agder fylkeskommune	0-49	Women	-1	-1	33515.5	-1	-1
2007	S01EC04	Aust-Agder fylkeskommune	0-49	Women	5	0.149185	33515.5	5141.2	1125
2007	S01ED01	Aust-Agder fylkeskommune	0-49	Women	14	0.417717	33515.5	7651.2	3650
2007	S01ED51	Aust-Agder fylkeskommune	0-49	Women	10	0.298369	33515.5	14090.9	2275
2007	S01EE01	Aust-Agder fylkeskommune	0-49	Women	9	0.268532	33515.5	15196.9	2125
2007	Totalt S01E ekskl.S01EC01	Aust-Agder fylkeskommune	0-49	Women	31	0.924945	33515.5	43319.8	9400
2008	S01EC04	Aust-Agder fylkeskommune	0-49	Women	5	0.148205	33737	5350.58	1175
2008	S01ED01	Aust-Agder fylkeskommune	0-49	Women	7	0.207487	33737	4388.7	2000
2008	S01ED51	Aust-Agder fylkeskommune	0-49	Women	9	0.266769	33737	13053.5	2100
2008	S01EE01	Aust-Agder fylkeskommune	0-49	Women	7	0.207487	33737	10722.4	1500
2008	S01EE03	Aust-Agder fylkeskommune	0-49	Women	-1	-1	33737	-1	-1
2008	Totalt S01E ekskl.S01EC01	Aust-Agder fylkeskommune	0-49	Women	21	0.622462	33737	34892.2	7045
2009	S01EB01	Aust-Agder fylkeskommune	0-49	Women	-1	-1	33956	-1	-1
2009	S01EC04	Aust-Agder fylkeskommune	0-49	Women	-1	-1	33956	-1	-1
2009	S01ED01	Aust-Agder fylkeskommune	0-49	Women	9	0.265049	33956	5782.28	2775
2009	S01ED51	Aust-Agder fylkeskommune	0-49	Women	8	0.235599	33956	14698.6	1950
2009	S01EE01	Aust-Agder fylkeskommune	0-49	Women	6	0.176699	33956	11582.5	1625
2009	S01EE03	Aust-Agder fylkeskommune	0-49	Women	-1	-1	33956	-1	-1
2009	Totalt S01E ekskl.S01EC01	Aust-Agder fylkeskommune	0-49	Women	25	0.736247	33956	39554.6	7880
2010	S01EB01	Aust-Agder fylkeskommune	0-49	Women	-1	-1	34261.5	-1	-1
2010	S01EC03	Aust-Agder fylkeskommune	0-49	Women	-1	-1	34261.5	-1	-1
2010	S01EC04	Aust-Agder fylkeskommune	0-49	Women	-1	-1	34261.5	-1	-1
2010	S01ED01	Aust-Agder fylkeskommune	0-49	Women	10	0.291873	34261.5	7655.8	3220
2010	S01ED51	Aust-Agder fylkeskommune	0-49	Women	9	0.262686	34261.5	10833	1565
2010	S01EE01	Aust-Agder fylkeskommune	0-49	Women	-1	-1	34261.5	-1	-1
2010	S01EE03	Aust-Agder fylkeskommune	0-49	Women	-1	-1	34261.5	-1	-1
2010	S01EE05	Aust-Agder fylkeskommune	0-49	Women	-1	-1	34261.5	-1	-1
2010	Totalt S01E ekskl.S01EC01	Aust-Agder fylkeskommune	0-49	Women	27	0.788057	34261.5	30675.5	7153.33
2011	S01EA05	Aust-Agder fylkeskommune	0-49	Women	-1	-1	34709	-1	-1
2011	S01EC04	Aust-Agder fylkeskommune	0-49	Women	-1	-1	34709	-1	-1
2011	S01ED01	Aust-Agder fylkeskommune	0-49	Women	10	0.28811	34709	7952.5	3485
2011	S01ED51	Aust-Agder fylkeskommune	0-49	Women	14	0.403354	34709	14045.8	2430
2011	S01EE01	Aust-Agder fylkeskommune	0-49	Women	5	0.144055	34709	3039.6	950
2011	S01EE03	Aust-Agder fylkeskommune	0-49	Women	-1	-1	34709	-1	-1
2011	S01EE04	Aust-Agder fylkeskommune	0-49	Women	-1	-1	34709	-1	-1
2011	S01EE05	Aust-Agder fylkeskommune	0-49	Women	-1	-1	34709	-1	-1
2011	Totalt S01E ekskl.S01EC01	Aust-Agder fylkeskommune	0-49	Women	29	0.835518	34709	36785.9	8710
2012	S01EB01	Aust-Agder fylkeskommune	0-49	Women	-1	-1	35048	-1	-1
2012	S01EC04	Aust-Agder fylkeskommune	0-49	Women	-1	-1	35048	-1	-1
2012	S01ED01	Aust-Agder fylkeskommune	0-49	Women	9	0.256791	35048	10304.6	3180
2012	S01ED51	Aust-Agder fylkeskommune	0-49	Women	10	0.285323	35048	12695.3	2055
2012	S01EE01	Aust-Agder fylkeskommune	0-49	Women	5	0.142661	35048	4571.1	1275
2012	S01EE03	Aust-Agder fylkeskommune	0-49	Women	-1	-1	35048	-1	-1
2012	S01EE04	Aust-Agder fylkeskommune	0-49	Women	-1	-1	35048	-1	-1
2012	S01EE05	Aust-Agder fylkeskommune	0-49	Women	-1	-1	35048	-1	-1
2012	Totalt S01E ekskl.S01EC01	Aust-Agder fylkeskommune	0-49	Women	25	0.713307	35048	39943.9	8625
2013	S01EB01	Aust-Agder fylkeskommune	0-49	Women	-1	-1	35258	-1	-1
2013	S01EC03	Aust-Agder fylkeskommune	0-49	Women	-1	-1	35258	-1	-1
2013	S01EC04	Aust-Agder fylkeskommune	0-49	Women	-1	-1	35258	-1	-1
2013	S01ED01	Aust-Agder fylkeskommune	0-49	Women	6	0.170174	35258	6818.7	2585
2013	S01ED51	Aust-Agder fylkeskommune	0-49	Women	11	0.311986	35258	9266.3	2135
2013	S01EE01	Aust-Agder fylkeskommune	0-49	Women	6	0.170174	35258	3725.6	1200
2013	S01EE03	Aust-Agder fylkeskommune	0-49	Women	-1	-1	35258	-1	-1
2013	S01EE05	Aust-Agder fylkeskommune	0-49	Women	5	0.141812	35258	12982	1440
2013	Totalt S01E ekskl.S01EC01	Aust-Agder fylkeskommune	0-49	Women	29	0.822508	35258	37595.6	8306.67
2014	S01EB01	Aust-Agder fylkeskommune	0-49	Women	-1	-1	35388.5	-1	-1
2014	S01EC04	Aust-Agder fylkeskommune	0-49	Women	-1	-1	35388.5	-1	-1
2014	S01ED01	Aust-Agder fylkeskommune	0-49	Women	8	0.226062	35388.5	9163.4	3120
2014	S01ED51	Aust-Agder fylkeskommune	0-49	Women	11	0.310835	35388.5	14333.5	2805
2014	S01EE01	Aust-Agder fylkeskommune	0-49	Women	7	0.197804	35388.5	3955.4	1320
2014	S01EE03	Aust-Agder fylkeskommune	0-49	Women	-1	-1	35388.5	-1	-1
2014	S01EE05	Aust-Agder fylkeskommune	0-49	Women	11	0.310835	35388.5	18193.9	2040
2014	Totalt S01E ekskl.S01EC01	Aust-Agder fylkeskommune	0-49	Women	32	0.904249	35388.5	52743.1	10440
2015	S01EB01	Aust-Agder fylkeskommune	0-49	Women	-1	-1	35458.5	-1	-1
2015	S01EC04	Aust-Agder fylkeskommune	0-49	Women	-1	-1	35458.5	-1	-1
2015	S01ED01	Aust-Agder fylkeskommune	0-49	Women	5	0.14101	35458.5	4196	1950
2015	S01ED51	Aust-Agder fylkeskommune	0-49	Women	12	0.338424	35458.5	12932.7	2305
2015	S01EE01	Aust-Agder fylkeskommune	0-49	Women	7	0.197414	35458.5	5586.4	1630
2015	S01EE04	Aust-Agder fylkeskommune	0-49	Women	-1	-1	35458.5	-1	-1
2015	S01EE05	Aust-Agder fylkeskommune	0-49	Women	14	0.394828	35458.5	16350	2310
2015	Totalt S01E ekskl.S01EC01	Aust-Agder fylkeskommune	0-49	Women	33	0.930665	35458.5	45098.3	9355
2016	S01EA03	Aust-Agder fylkeskommune	0-49	Women	-1	-1	35525.5	-1	-1
2016	S01EA05	Aust-Agder fylkeskommune	0-49	Women	-1	-1	35525.5	-1	-1
2016	S01EB01	Aust-Agder fylkeskommune	0-49	Women	-1	-1	35525.5	-1	-1
2016	S01EC04	Aust-Agder fylkeskommune	0-49	Women	5	0.140744	35525.5	3032.1	675
2016	S01EC54	Aust-Agder fylkeskommune	0-49	Women	-1	-1	35525.5	-1	-1
2016	S01ED01	Aust-Agder fylkeskommune	0-49	Women	-1	-1	35525.5	-1	-1
2016	S01ED51	Aust-Agder fylkeskommune	0-49	Women	16	0.450381	35525.5	23143.8	4205
2016	S01EE01	Aust-Agder fylkeskommune	0-49	Women	8	0.22519	35525.5	7300.1	2115
2016	S01EE04	Aust-Agder fylkeskommune	0-49	Women	-1	-1	35525.5	-1	-1
2016	S01EE05	Aust-Agder fylkeskommune	0-49	Women	17	0.47853	35525.5	23212.9	3240
2016	Totalt S01E ekskl.S01EC01	Aust-Agder fylkeskommune	0-49	Women	38	1.06965	35525.5	68120.8	12746.6
2017	S01EA05	Aust-Agder fylkeskommune	0-49	Women	-1	-1	35393.5	-1	-1
2017	S01EB01	Aust-Agder fylkeskommune	0-49	Women	-1	-1	35393.5	-1	-1
2017	S01EC03	Aust-Agder fylkeskommune	0-49	Women	-1	-1	35393.5	-1	-1
2017	S01EC04	Aust-Agder fylkeskommune	0-49	Women	-1	-1	35393.5	-1	-1
2017	S01EC54	Aust-Agder fylkeskommune	0-49	Women	-1	-1	35393.5	-1	-1
2017	S01ED01	Aust-Agder fylkeskommune	0-49	Women	9	0.254284	35393.5	9496.2	2700
2017	S01ED51	Aust-Agder fylkeskommune	0-49	Women	12	0.339045	35393.5	13906.6	2814.72
2017	S01EE01	Aust-Agder fylkeskommune	0-49	Women	9	0.254284	35393.5	8033.7	2160
2017	S01EE05	Aust-Agder fylkeskommune	0-49	Women	11	0.310792	35393.5	18840.7	2670
2017	Totalt S01E ekskl.S01EC01	Aust-Agder fylkeskommune	0-49	Women	39	1.1019	35393.5	62303	12254.7
2018	S01EA05	Aust-Agder fylkeskommune	0-49	Women	-1	-1	35237	-1	-1
2018	S01EB01	Aust-Agder fylkeskommune	0-49	Women	-1	-1	35237	-1	-1
2018	S01EC03	Aust-Agder fylkeskommune	0-49	Women	-1	-1	35237	-1	-1
2018	S01EC04	Aust-Agder fylkeskommune	0-49	Women	-1	-1	35237	-1	-1
2018	S01EC54	Aust-Agder fylkeskommune	0-49	Women	-1	-1	35237	-1	-1
2018	S01ED01	Aust-Agder fylkeskommune	0-49	Women	6	0.170276	35237	7458.8	2100
2018	S01ED51	Aust-Agder fylkeskommune	0-49	Women	17	0.482447	35237	13438.4	2694.9
2018	S01EE01	Aust-Agder fylkeskommune	0-49	Women	10	0.283793	35237	7622.5	2130
2018	S01EE05	Aust-Agder fylkeskommune	0-49	Women	6	0.170276	35237	6986.1	990
2018	Totalt S01E ekskl.S01EC01	Aust-Agder fylkeskommune	0-49	Women	35	0.993274	35237	45218.6	9489.88
2004	S01EA05	Aust-Agder fylkeskommune	0-49	Men	-1	-1	34780	-1	-1
2004	S01EB01	Aust-Agder fylkeskommune	0-49	Men	-1	-1	34780	-1	-1
2004	S01EC03	Aust-Agder fylkeskommune	0-49	Men	-1	-1	34780	-1	-1
2004	S01EC04	Aust-Agder fylkeskommune	0-49	Men	-1	-1	34780	-1	-1
2004	S01ED01	Aust-Agder fylkeskommune	0-49	Men	17	0.488787	34780	8829.8	4200
2004	S01ED02	Aust-Agder fylkeskommune	0-49	Men	-1	-1	34780	-1	-1
2004	S01ED51	Aust-Agder fylkeskommune	0-49	Men	7	0.201265	34780	13018.9	1675
2004	S01EE01	Aust-Agder fylkeskommune	0-49	Men	9	0.258769	34780	12574.6	1700
2004	S01EE04	Aust-Agder fylkeskommune	0-49	Men	5	0.143761	34780	7664	1075
2004	Totalt S01E ekskl.S01EC01	Aust-Agder fylkeskommune	0-49	Men	34	0.977573	34780	51228.4	10766.7
2005	S01EA05	Aust-Agder fylkeskommune	0-49	Men	-1	-1	34657	-1	-1
2005	S01EC04	Aust-Agder fylkeskommune	0-49	Men	-1	-1	34657	-1	-1
2005	S01ED01	Aust-Agder fylkeskommune	0-49	Men	20	0.577084	34657	10957.3	5295
2005	S01ED02	Aust-Agder fylkeskommune	0-49	Men	-1	-1	34657	-1	-1
2005	S01ED51	Aust-Agder fylkeskommune	0-49	Men	9	0.259688	34657	11702.2	1574.97
2005	S01EE01	Aust-Agder fylkeskommune	0-49	Men	17	0.490521	34657	24327.1	3150
2005	S01EE04	Aust-Agder fylkeskommune	0-49	Men	-1	-1	34657	-1	-1
2005	Totalt S01E ekskl.S01EC01	Aust-Agder fylkeskommune	0-49	Men	37	1.06761	34657	59798	12420
2006	S01EA05	Aust-Agder fylkeskommune	0-49	Men	-1	-1	34623	-1	-1
2006	S01EB01	Aust-Agder fylkeskommune	0-49	Men	-1	-1	34623	-1	-1
2006	S01EC04	Aust-Agder fylkeskommune	0-49	Men	-1	-1	34623	-1	-1
2006	S01ED01	Aust-Agder fylkeskommune	0-49	Men	21	0.606533	34623	11874.9	6120
2006	S01ED02	Aust-Agder fylkeskommune	0-49	Men	-1	-1	34623	-1	-1
2006	S01ED51	Aust-Agder fylkeskommune	0-49	Men	9	0.259943	34623	14594.1	2075
2006	S01EE01	Aust-Agder fylkeskommune	0-49	Men	14	0.404355	34623	24346.4	3375
2006	S01EE04	Aust-Agder fylkeskommune	0-49	Men	-1	-1	34623	-1	-1
2006	Totalt S01E ekskl.S01EC01	Aust-Agder fylkeskommune	0-49	Men	41	1.18418	34623	63727.2	14070
2007	S01EA05	Aust-Agder fylkeskommune	0-49	Men	-1	-1	34829.5	-1	-1
2007	S01EC03	Aust-Agder fylkeskommune	0-49	Men	-1	-1	34829.5	-1	-1
2007	S01EC04	Aust-Agder fylkeskommune	0-49	Men	-1	-1	34829.5	-1	-1
2007	S01ED01	Aust-Agder fylkeskommune	0-49	Men	14	0.401958	34829.5	9870.08	4600
2007	S01ED02	Aust-Agder fylkeskommune	0-49	Men	-1	-1	34829.5	-1	-1
2007	S01ED51	Aust-Agder fylkeskommune	0-49	Men	16	0.459381	34829.5	18755.5	2700
2007	S01EE01	Aust-Agder fylkeskommune	0-49	Men	15	0.430669	34829.5	30865	4325
2007	S01EE03	Aust-Agder fylkeskommune	0-49	Men	-1	-1	34829.5	-1	-1
2007	S01EE04	Aust-Agder fylkeskommune	0-49	Men	-1	-1	34829.5	-1	-1
2007	Totalt S01E ekskl.S01EC01	Aust-Agder fylkeskommune	0-49	Men	40	1.14845	34829.5	72007	14160
2008	S01EA05	Aust-Agder fylkeskommune	0-49	Men	-1	-1	35225.5	-1	-1
2008	S01EC03	Aust-Agder fylkeskommune	0-49	Men	-1	-1	35225.5	-1	-1
2008	S01EC04	Aust-Agder fylkeskommune	0-49	Men	-1	-1	35225.5	-1	-1
2008	S01ED01	Aust-Agder fylkeskommune	0-49	Men	26	0.738102	35225.5	17792.4	8665
2008	S01ED02	Aust-Agder fylkeskommune	0-49	Men	-1	-1	35225.5	-1	-1
2008	S01ED51	Aust-Agder fylkeskommune	0-49	Men	16	0.454216	35225.5	25430.5	3425
2008	S01EE01	Aust-Agder fylkeskommune	0-49	Men	15	0.425828	35225.5	23921.3	3325
2008	S01EE03	Aust-Agder fylkeskommune	0-49	Men	-1	-1	35225.5	-1	-1
2008	S01EE04	Aust-Agder fylkeskommune	0-49	Men	-1	-1	35225.5	-1	-1
2008	Totalt S01E ekskl.S01EC01	Aust-Agder fylkeskommune	0-49	Men	50	1.41943	35225.5	82685	18265
2009	S01EA02	Aust-Agder fylkeskommune	0-49	Men	-1	-1	35541	-1	-1
2009	S01EA05	Aust-Agder fylkeskommune	0-49	Men	-1	-1	35541	-1	-1
2009	S01EB01	Aust-Agder fylkeskommune	0-49	Men	-1	-1	35541	-1	-1
2009	S01EC03	Aust-Agder fylkeskommune	0-49	Men	-1	-1	35541	-1	-1
2009	S01EC04	Aust-Agder fylkeskommune	0-49	Men	-1	-1	35541	-1	-1
2009	S01ED01	Aust-Agder fylkeskommune	0-49	Men	26	0.73155	35541	18480.2	8845
2009	S01ED02	Aust-Agder fylkeskommune	0-49	Men	-1	-1	35541	-1	-1
2009	S01ED51	Aust-Agder fylkeskommune	0-49	Men	20	0.56273	35541	32488.2	4600
2009	S01EE01	Aust-Agder fylkeskommune	0-49	Men	18	0.506457	35541	26890.5	3800
2009	S01EE04	Aust-Agder fylkeskommune	0-49	Men	-1	-1	35541	-1	-1
2009	S01EE05	Aust-Agder fylkeskommune	0-49	Men	-1	-1	35541	-1	-1
2009	Totalt S01E ekskl.S01EC01	Aust-Agder fylkeskommune	0-49	Men	56	1.57565	35541	96174.1	20543.3
2010	S01EA05	Aust-Agder fylkeskommune	0-49	Men	7	0.194412	36006	5950.1	1375
2010	S01EB01	Aust-Agder fylkeskommune	0-49	Men	-1	-1	36006	-1	-1
2010	S01EC03	Aust-Agder fylkeskommune	0-49	Men	-1	-1	36006	-1	-1
2010	S01EC04	Aust-Agder fylkeskommune	0-49	Men	-1	-1	36006	-1	-1
2010	S01ED01	Aust-Agder fylkeskommune	0-49	Men	22	0.611009	36006	14777.7	7525
2010	S01ED51	Aust-Agder fylkeskommune	0-49	Men	26	0.722102	36006	41107	5929.98
2010	S01EE01	Aust-Agder fylkeskommune	0-49	Men	19	0.52769	36006	30531.7	5575
2010	S01EE04	Aust-Agder fylkeskommune	0-49	Men	5	0.138866	36006	6194.6	975
2010	S01EE05	Aust-Agder fylkeskommune	0-49	Men	-1	-1	36006	-1	-1
2010	Totalt S01E ekskl.S01EC01	Aust-Agder fylkeskommune	0-49	Men	55	1.52752	36006	107438	22765
2011	S01EA05	Aust-Agder fylkeskommune	0-49	Men	6	0.164514	36471	5248.7	1525
2011	S01EB01	Aust-Agder fylkeskommune	0-49	Men	-1	-1	36471	-1	-1
2011	S01EC03	Aust-Agder fylkeskommune	0-49	Men	-1	-1	36471	-1	-1
2011	S01EC04	Aust-Agder fylkeskommune	0-49	Men	-1	-1	36471	-1	-1
2011	S01ED01	Aust-Agder fylkeskommune	0-49	Men	15	0.411286	36471	12177.6	5879.95
2011	S01ED51	Aust-Agder fylkeskommune	0-49	Men	21	0.5758	36471	29374.5	4825
2011	S01EE01	Aust-Agder fylkeskommune	0-49	Men	21	0.5758	36471	17190.5	5100
2011	S01EE04	Aust-Agder fylkeskommune	0-49	Men	5	0.137095	36471	3822.3	675
2011	S01EE05	Aust-Agder fylkeskommune	0-49	Men	-1	-1	36471	-1	-1
2011	Totalt S01E ekskl.S01EC01	Aust-Agder fylkeskommune	0-49	Men	51	1.39837	36471	76086.5	19638.3
2012	S01EA03	Aust-Agder fylkeskommune	0-49	Men	-1	-1	36894.5	-1	-1
2012	S01EA05	Aust-Agder fylkeskommune	0-49	Men	-1	-1	36894.5	-1	-1
2012	S01EB01	Aust-Agder fylkeskommune	0-49	Men	-1	-1	36894.5	-1	-1
2012	S01EC03	Aust-Agder fylkeskommune	0-49	Men	-1	-1	36894.5	-1	-1
2012	S01EC04	Aust-Agder fylkeskommune	0-49	Men	-1	-1	36894.5	-1	-1
2012	S01ED01	Aust-Agder fylkeskommune	0-49	Men	18	0.487878	36894.5	10490	4375
2012	S01ED51	Aust-Agder fylkeskommune	0-49	Men	23	0.623399	36894.5	28357.4	5180
2012	S01EE01	Aust-Agder fylkeskommune	0-49	Men	17	0.460773	36894.5	13627.8	4125
2012	S01EE04	Aust-Agder fylkeskommune	0-49	Men	5	0.135522	36894.5	6375.1	1075
2012	S01EE05	Aust-Agder fylkeskommune	0-49	Men	6	0.162626	36894.5	11632.6	1290
2012	Totalt S01E ekskl.S01EC01	Aust-Agder fylkeskommune	0-49	Men	54	1.46363	36894.5	74954.8	17100
2013	S01EA05	Aust-Agder fylkeskommune	0-49	Men	-1	-1	37127.5	-1	-1
2013	S01EB01	Aust-Agder fylkeskommune	0-49	Men	-1	-1	37127.5	-1	-1
2013	S01EC03	Aust-Agder fylkeskommune	0-49	Men	-1	-1	37127.5	-1	-1
2013	S01EC04	Aust-Agder fylkeskommune	0-49	Men	-1	-1	37127.5	-1	-1
2013	S01ED01	Aust-Agder fylkeskommune	0-49	Men	10	0.269342	37127.5	5703.7	3225
2013	S01ED51	Aust-Agder fylkeskommune	0-49	Men	21	0.565618	37127.5	20746.5	4675
2013	S01EE01	Aust-Agder fylkeskommune	0-49	Men	15	0.404013	37127.5	10776.2	3925
2013	S01EE04	Aust-Agder fylkeskommune	0-49	Men	5	0.134671	37127.5	6207.6	1050
2013	S01EE05	Aust-Agder fylkeskommune	0-49	Men	-1	-1	37127.5	-1	-1
2013	Totalt S01E ekskl.S01EC01	Aust-Agder fylkeskommune	0-49	Men	45	1.21204	37127.5	55871.5	14735
2014	S01EA05	Aust-Agder fylkeskommune	0-49	Men	-1	-1	37262.5	-1	-1
2014	S01EB01	Aust-Agder fylkeskommune	0-49	Men	-1	-1	37262.5	-1	-1
2014	S01EC03	Aust-Agder fylkeskommune	0-49	Men	-1	-1	37262.5	-1	-1
2014	S01EC04	Aust-Agder fylkeskommune	0-49	Men	-1	-1	37262.5	-1	-1
2014	S01ED01	Aust-Agder fylkeskommune	0-49	Men	13	0.348876	37262.5	7392.3	3700
2014	S01ED51	Aust-Agder fylkeskommune	0-49	Men	28	0.751426	37262.5	24448.1	5670
2014	S01EE01	Aust-Agder fylkeskommune	0-49	Men	11	0.295203	37262.5	8084.7	2850
2014	S01EE04	Aust-Agder fylkeskommune	0-49	Men	6	0.16102	37262.5	8020	1350
2014	S01EE05	Aust-Agder fylkeskommune	0-49	Men	9	0.24153	37262.5	13149.6	1470
2014	Totalt S01E ekskl.S01EC01	Aust-Agder fylkeskommune	0-49	Men	52	1.3955	37262.5	68269	16350
2015	S01EA05	Aust-Agder fylkeskommune	0-49	Men	6	0.160479	37388	2410.2	650
2015	S01EB01	Aust-Agder fylkeskommune	0-49	Men	-1	-1	37388	-1	-1
2015	S01EC03	Aust-Agder fylkeskommune	0-49	Men	-1	-1	37388	-1	-1
2015	S01EC04	Aust-Agder fylkeskommune	0-49	Men	-1	-1	37388	-1	-1
2015	S01ED01	Aust-Agder fylkeskommune	0-49	Men	11	0.294212	37388	6888.8	2090
2015	S01ED51	Aust-Agder fylkeskommune	0-49	Men	32	0.85589	37388	27331.1	6160
2015	S01EE01	Aust-Agder fylkeskommune	0-49	Men	15	0.401198	37388	8410.2	2955
2015	S01EE04	Aust-Agder fylkeskommune	0-49	Men	6	0.160479	37388	6223.6	1050
2015	S01EE05	Aust-Agder fylkeskommune	0-49	Men	11	0.294212	37388	18140.5	2490
2015	Totalt S01E ekskl.S01EC01	Aust-Agder fylkeskommune	0-49	Men	58	1.5513	37388	75225.6	16400
2016	S01EA05	Aust-Agder fylkeskommune	0-49	Men	-1	-1	37546	-1	-1
2016	S01EB01	Aust-Agder fylkeskommune	0-49	Men	-1	-1	37546	-1	-1
2016	S01EC03	Aust-Agder fylkeskommune	0-49	Men	6	0.159804	37546	8411.6	1293.33
2016	S01EC04	Aust-Agder fylkeskommune	0-49	Men	6	0.159804	37546	3838.2	850
2016	S01EC54	Aust-Agder fylkeskommune	0-49	Men	5	0.13317	37546	13017.7	1625
2016	S01ED01	Aust-Agder fylkeskommune	0-49	Men	9	0.239706	37546	6699.6	2530
2016	S01ED51	Aust-Agder fylkeskommune	0-49	Men	29	0.772386	37546	40947.5	7780
2016	S01EE01	Aust-Agder fylkeskommune	0-49	Men	12	0.319608	37546	9428.4	3040
2016	S01EE04	Aust-Agder fylkeskommune	0-49	Men	-1	-1	37546	-1	-1
2016	S01EE05	Aust-Agder fylkeskommune	0-49	Men	21	0.559314	37546	29845.5	4260
2016	Totalt S01E ekskl.S01EC01	Aust-Agder fylkeskommune	0-49	Men	56	1.4915	37546	117466	22283.3
2017	S01EA05	Aust-Agder fylkeskommune	0-49	Men	6	0.159842	37537	3253.4	900
2017	S01EC03	Aust-Agder fylkeskommune	0-49	Men	8	0.213123	37537	7558.8	1160
2017	S01EC04	Aust-Agder fylkeskommune	0-49	Men	-1	-1	37537	-1	-1
2017	S01EC54	Aust-Agder fylkeskommune	0-49	Men	-1	-1	37537	-1	-1
2017	S01ED01	Aust-Agder fylkeskommune	0-49	Men	19	0.506167	37537	12717.5	4800
2017	S01ED51	Aust-Agder fylkeskommune	0-49	Men	28	0.745931	37537	30943	6130
2017	S01EE01	Aust-Agder fylkeskommune	0-49	Men	12	0.319685	37537	8990.2	2610
2017	S01EE04	Aust-Agder fylkeskommune	0-49	Men	-1	-1	37537	-1	-1
2017	S01EE05	Aust-Agder fylkeskommune	0-49	Men	19	0.506167	37537	28709.2	4110
2017	Totalt S01E ekskl.S01EC01	Aust-Agder fylkeskommune	0-49	Men	60	1.59842	37537	103709	21485
2018	S01EA05	Aust-Agder fylkeskommune	0-49	Men	-1	-1	37350	-1	-1
2018	S01EB01	Aust-Agder fylkeskommune	0-49	Men	-1	-1	37350	-1	-1
2018	S01EC03	Aust-Agder fylkeskommune	0-49	Men	8	0.21419	37350	8796.39	1356.65
2018	S01EC04	Aust-Agder fylkeskommune	0-49	Men	-1	-1	37350	-1	-1
2018	S01EC54	Aust-Agder fylkeskommune	0-49	Men	-1	-1	37350	-1	-1
2018	S01ED01	Aust-Agder fylkeskommune	0-49	Men	10	0.267738	37350	8856.2	3600
2018	S01ED51	Aust-Agder fylkeskommune	0-49	Men	28	0.749665	37350	27397.8	6134.93
2018	S01EE01	Aust-Agder fylkeskommune	0-49	Men	12	0.321285	37350	8356.4	2395
2018	S01EE04	Aust-Agder fylkeskommune	0-49	Men	-1	-1	37350	-1	-1
2018	S01EE05	Aust-Agder fylkeskommune	0-49	Men	21	0.562249	37350	32947	4740
2018	Totalt S01E ekskl.S01EC01	Aust-Agder fylkeskommune	0-49	Men	58	1.55288	37350	94676	20106.6
2004	S01EA01	Buskerud fylkeskommune	0-49	Women	-1	-1	77930.5	-1	-1
2004	S01EA03	Buskerud fylkeskommune	0-49	Women	-1	-1	77930.5	-1	-1
2004	S01EA05	Buskerud fylkeskommune	0-49	Women	7	0.0898236	77930.5	7102.2	1525
2004	S01EB01	Buskerud fylkeskommune	0-49	Women	7	0.0898236	77930.5	1443.2	700
2004	S01EC03	Buskerud fylkeskommune	0-49	Women	-1	-1	77930.5	-1	-1
2004	S01EC04	Buskerud fylkeskommune	0-49	Women	-1	-1	77930.5	-1	-1
2004	S01ED01	Buskerud fylkeskommune	0-49	Women	17	0.218143	77930.5	15724.3	6925
2004	S01ED02	Buskerud fylkeskommune	0-49	Women	-1	-1	77930.5	-1	-1
2004	S01ED51	Buskerud fylkeskommune	0-49	Women	20	0.256639	77930.5	35554.6	5325
2004	S01EE01	Buskerud fylkeskommune	0-49	Women	17	0.218143	77930.5	30342	4125
2004	S01EE04	Buskerud fylkeskommune	0-49	Women	-1	-1	77930.5	-1	-1
2004	Totalt S01E ekskl.S01EC01	Buskerud fylkeskommune	0-49	Women	48	0.615933	77930.5	96935.9	19625
2005	S01EA05	Buskerud fylkeskommune	0-49	Women	-1	-1	78094	-1	-1
2005	S01EB01	Buskerud fylkeskommune	0-49	Women	5	0.0640254	78094	1424.1	650
2005	S01EC03	Buskerud fylkeskommune	0-49	Women	-1	-1	78094	-1	-1
2005	S01EC04	Buskerud fylkeskommune	0-49	Women	-1	-1	78094	-1	-1
2005	S01ED01	Buskerud fylkeskommune	0-49	Women	19	0.243297	78094	10090.1	4547.5
2005	S01ED51	Buskerud fylkeskommune	0-49	Women	17	0.217686	78094	28269.8	4135
2005	S01EE01	Buskerud fylkeskommune	0-49	Women	18	0.230491	78094	29300.1	3850
2005	S01EE03	Buskerud fylkeskommune	0-49	Women	-1	-1	78094	-1	-1
2005	S01EE04	Buskerud fylkeskommune	0-49	Women	-1	-1	78094	-1	-1
2005	Totalt S01E ekskl.S01EC01	Buskerud fylkeskommune	0-49	Women	47	0.601839	78094	79152.5	15037.5
2006	S01EA05	Buskerud fylkeskommune	0-49	Women	5	0.0638195	78346	5254.6	1125
2006	S01EB01	Buskerud fylkeskommune	0-49	Women	-1	-1	78346	-1	-1
2006	S01EC03	Buskerud fylkeskommune	0-49	Women	-1	-1	78346	-1	-1
2006	S01EC04	Buskerud fylkeskommune	0-49	Women	-1	-1	78346	-1	-1
2006	S01ED01	Buskerud fylkeskommune	0-49	Women	18	0.22975	78346	10712.7	5085
2006	S01ED51	Buskerud fylkeskommune	0-49	Women	15	0.191458	78346	24419.7	3975
2006	S01EE01	Buskerud fylkeskommune	0-49	Women	16	0.204222	78346	28503.6	3950
2006	S01EE03	Buskerud fylkeskommune	0-49	Women	-1	-1	78346	-1	-1
2006	S01EE04	Buskerud fylkeskommune	0-49	Women	-1	-1	78346	-1	-1
2006	Totalt S01E ekskl.S01EC01	Buskerud fylkeskommune	0-49	Women	45	0.574375	78346	76797.5	15630
2007	S01EA05	Buskerud fylkeskommune	0-49	Women	6	0.0760746	78870	5695.9	1225
2007	S01EB01	Buskerud fylkeskommune	0-49	Women	-1	-1	78870	-1	-1
2007	S01EC03	Buskerud fylkeskommune	0-49	Women	-1	-1	78870	-1	-1
2007	S01EC04	Buskerud fylkeskommune	0-49	Women	5	0.0633955	78870	5350.8	1175
2007	S01ED01	Buskerud fylkeskommune	0-49	Women	20	0.253582	78870	9419.6	4735
2007	S01ED51	Buskerud fylkeskommune	0-49	Women	24	0.304298	78870	37566.2	5800
2007	S01EE01	Buskerud fylkeskommune	0-49	Women	18	0.228224	78870	29573.6	4150
2007	S01EE03	Buskerud fylkeskommune	0-49	Women	-1	-1	78870	-1	-1
2007	S01EE04	Buskerud fylkeskommune	0-49	Women	5	0.0633955	78870	4973	750
2007	Totalt S01E ekskl.S01EC01	Buskerud fylkeskommune	0-49	Women	59	0.748066	78870	95509.3	18500
2008	S01EA02	Buskerud fylkeskommune	0-49	Women	-1	-1	79654.5	-1	-1
2008	S01EA05	Buskerud fylkeskommune	0-49	Women	8	0.100434	79654.5	9867.1	2125
2008	S01EB01	Buskerud fylkeskommune	0-49	Women	-1	-1	79654.5	-1	-1
2008	S01EC03	Buskerud fylkeskommune	0-49	Women	-1	-1	79654.5	-1	-1
2008	S01EC04	Buskerud fylkeskommune	0-49	Women	-1	-1	79654.5	-1	-1
2008	S01ED01	Buskerud fylkeskommune	0-49	Women	29	0.364072	79654.5	18132.2	8725
2008	S01ED51	Buskerud fylkeskommune	0-49	Women	25	0.313855	79654.5	42663.3	6665
2008	S01EE01	Buskerud fylkeskommune	0-49	Women	19	0.23853	79654.5	34932	4875
2008	S01EE03	Buskerud fylkeskommune	0-49	Women	-1	-1	79654.5	-1	-1
2008	S01EE04	Buskerud fylkeskommune	0-49	Women	5	0.0627711	79654.5	6650.5	1000
2008	Totalt S01E ekskl.S01EC01	Buskerud fylkeskommune	0-49	Women	69	0.866241	79654.5	124115	26205
2009	S01EA05	Buskerud fylkeskommune	0-49	Women	8	0.0995006	80401.5	8033.6	1700
2009	S01EB01	Buskerud fylkeskommune	0-49	Women	5	0.0621879	80401.5	1309.3	630
2009	S01EC03	Buskerud fylkeskommune	0-49	Women	-1	-1	80401.5	-1	-1
2009	S01EC04	Buskerud fylkeskommune	0-49	Women	-1	-1	80401.5	-1	-1
2009	S01ED01	Buskerud fylkeskommune	0-49	Women	20	0.248752	80401.5	14268.5	6855
2009	S01ED51	Buskerud fylkeskommune	0-49	Women	28	0.348252	80401.5	40345.7	6500
2009	S01EE01	Buskerud fylkeskommune	0-49	Women	19	0.236314	80401.5	31021	4375
2009	S01EE04	Buskerud fylkeskommune	0-49	Women	-1	-1	80401.5	-1	-1
2009	S01EE05	Buskerud fylkeskommune	0-49	Women	-1	-1	80401.5	-1	-1
2009	Totalt S01E ekskl.S01EC01	Buskerud fylkeskommune	0-49	Women	59	0.733817	80401.5	107439	22305
2010	S01EA05	Buskerud fylkeskommune	0-49	Women	-1	-1	81116.5	-1	-1
2010	S01EB01	Buskerud fylkeskommune	0-49	Women	6	0.0739677	81116.5	1003.8	525
2010	S01EC03	Buskerud fylkeskommune	0-49	Women	-1	-1	81116.5	-1	-1
2010	S01EC04	Buskerud fylkeskommune	0-49	Women	-1	-1	81116.5	-1	-1
2010	S01ED01	Buskerud fylkeskommune	0-49	Women	19	0.234231	81116.5	14709.3	6330
2010	S01ED51	Buskerud fylkeskommune	0-49	Women	27	0.332855	81116.5	45472.3	6985
2010	S01EE01	Buskerud fylkeskommune	0-49	Women	17	0.209575	81116.5	18615.5	3650
2010	S01EE03	Buskerud fylkeskommune	0-49	Women	-1	-1	81116.5	-1	-1
2010	S01EE04	Buskerud fylkeskommune	0-49	Women	-1	-1	81116.5	-1	-1
2010	S01EE05	Buskerud fylkeskommune	0-49	Women	-1	-1	81116.5	-1	-1
2010	Totalt S01E ekskl.S01EC01	Buskerud fylkeskommune	0-49	Women	64	0.788989	81116.5	97174.2	20720
2011	S01EA03	Buskerud fylkeskommune	0-49	Women	-1	-1	82035.5	-1	-1
2011	S01EA05	Buskerud fylkeskommune	0-49	Women	8	0.0975188	82035.5	5831.4	1650
2011	S01EB01	Buskerud fylkeskommune	0-49	Women	-1	-1	82035.5	-1	-1
2011	S01EC03	Buskerud fylkeskommune	0-49	Women	-1	-1	82035.5	-1	-1
2011	S01EC04	Buskerud fylkeskommune	0-49	Women	-1	-1	82035.5	-1	-1
2011	S01ED01	Buskerud fylkeskommune	0-49	Women	16	0.195038	82035.5	11987.4	4405
2011	S01ED51	Buskerud fylkeskommune	0-49	Women	26	0.316936	82035.5	35723.9	5905
2011	S01EE01	Buskerud fylkeskommune	0-49	Women	14	0.170658	82035.5	12292	3625
2011	S01EE03	Buskerud fylkeskommune	0-49	Women	-1	-1	82035.5	-1	-1
2011	S01EE04	Buskerud fylkeskommune	0-49	Women	-1	-1	82035.5	-1	-1
2011	S01EE05	Buskerud fylkeskommune	0-49	Women	-1	-1	82035.5	-1	-1
2011	Totalt S01E ekskl.S01EC01	Buskerud fylkeskommune	0-49	Women	52	0.633872	82035.5	86691.2	18459.3
2012	S01EA03	Buskerud fylkeskommune	0-49	Women	-1	-1	82954.5	-1	-1
2012	S01EA05	Buskerud fylkeskommune	0-49	Women	-1	-1	82954.5	-1	-1
2012	S01EB01	Buskerud fylkeskommune	0-49	Women	6	0.0723288	82954.5	1007.2	215
2012	S01EC03	Buskerud fylkeskommune	0-49	Women	-1	-1	82954.5	-1	-1
2012	S01EC04	Buskerud fylkeskommune	0-49	Women	-1	-1	82954.5	-1	-1
2012	S01ED01	Buskerud fylkeskommune	0-49	Women	15	0.180822	82954.5	12547.4	5675
2012	S01ED51	Buskerud fylkeskommune	0-49	Women	24	0.289315	82954.5	33486.1	6034.93
2012	S01EE01	Buskerud fylkeskommune	0-49	Women	8	0.0964384	82954.5	6047.4	2000
2012	S01EE03	Buskerud fylkeskommune	0-49	Women	-1	-1	82954.5	-1	-1
2012	S01EE04	Buskerud fylkeskommune	0-49	Women	-1	-1	82954.5	-1	-1
2012	S01EE05	Buskerud fylkeskommune	0-49	Women	-1	-1	82954.5	-1	-1
2012	Totalt S01E ekskl.S01EC01	Buskerud fylkeskommune	0-49	Women	53	0.638904	82954.5	78420.8	17863.3
2013	S01EA03	Buskerud fylkeskommune	0-49	Women	-1	-1	83729.5	-1	-1
2013	S01EA05	Buskerud fylkeskommune	0-49	Women	12	0.143319	83729.5	6010.24	1724.97
2013	S01EB01	Buskerud fylkeskommune	0-49	Women	-1	-1	83729.5	-1	-1
2013	S01EC03	Buskerud fylkeskommune	0-49	Women	-1	-1	83729.5	-1	-1
2013	S01EC04	Buskerud fylkeskommune	0-49	Women	-1	-1	83729.5	-1	-1
2013	S01ED01	Buskerud fylkeskommune	0-49	Women	16	0.191092	83729.5	18983.5	6310
2013	S01ED51	Buskerud fylkeskommune	0-49	Women	24	0.286637	83729.5	27816.6	5625
2013	S01EE01	Buskerud fylkeskommune	0-49	Women	11	0.131375	83729.5	6718.7	2440
2013	S01EE03	Buskerud fylkeskommune	0-49	Women	-1	-1	83729.5	-1	-1
2013	S01EE04	Buskerud fylkeskommune	0-49	Women	5	0.0597161	83729.5	3985.2	675
2013	S01EE05	Buskerud fylkeskommune	0-49	Women	-1	-1	83729.5	-1	-1
2013	Totalt S01E ekskl.S01EC01	Buskerud fylkeskommune	0-49	Women	56	0.66882	83729.5	79019.8	18855
2014	S01EA03	Buskerud fylkeskommune	0-49	Women	-1	-1	84173.5	-1	-1
2014	S01EA05	Buskerud fylkeskommune	0-49	Women	14	0.166323	84173.5	12393.1	3475
2014	S01EB01	Buskerud fylkeskommune	0-49	Women	-1	-1	84173.5	-1	-1
2014	S01EC03	Buskerud fylkeskommune	0-49	Women	6	0.0712813	84173.5	4870.4	733.334
2014	S01EC04	Buskerud fylkeskommune	0-49	Women	-1	-1	84173.5	-1	-1
2014	S01ED01	Buskerud fylkeskommune	0-49	Women	14	0.166323	84173.5	14529.1	5535
2014	S01ED51	Buskerud fylkeskommune	0-49	Women	26	0.308886	84173.5	29661.7	6295
2014	S01EE01	Buskerud fylkeskommune	0-49	Women	15	0.178203	84173.5	12691.7	3615
2014	S01EE03	Buskerud fylkeskommune	0-49	Women	-1	-1	84173.5	-1	-1
2014	S01EE04	Buskerud fylkeskommune	0-49	Women	-1	-1	84173.5	-1	-1
2014	S01EE05	Buskerud fylkeskommune	0-49	Women	-1	-1	84173.5	-1	-1
2014	Totalt S01E ekskl.S01EC01	Buskerud fylkeskommune	0-49	Women	66	0.784095	84173.5	90549.4	22375
2015	S01EA03	Buskerud fylkeskommune	0-49	Women	-1	-1	84569.5	-1	-1
2015	S01EA05	Buskerud fylkeskommune	0-49	Women	15	0.177369	84569.5	11326.3	3075
2015	S01EB01	Buskerud fylkeskommune	0-49	Women	5	0.059123	84569.5	3248.8	195
2015	S01EC03	Buskerud fylkeskommune	0-49	Women	5	0.059123	84569.5	5758.2	866.667
2015	S01EC04	Buskerud fylkeskommune	0-49	Women	-1	-1	84569.5	-1	-1
2015	S01EC54	Buskerud fylkeskommune	0-49	Women	-1	-1	84569.5	-1	-1
2015	S01ED01	Buskerud fylkeskommune	0-49	Women	16	0.189194	84569.5	19868.4	6495
2015	S01ED51	Buskerud fylkeskommune	0-49	Women	24	0.28379	84569.5	29596.4	6110
2015	S01EE01	Buskerud fylkeskommune	0-49	Women	19	0.224667	84569.5	11190.9	3510
2015	S01EE03	Buskerud fylkeskommune	0-49	Women	-1	-1	84569.5	-1	-1
2015	S01EE04	Buskerud fylkeskommune	0-49	Women	-1	-1	84569.5	-1	-1
2015	S01EE05	Buskerud fylkeskommune	0-49	Women	-1	-1	84569.5	-1	-1
2015	Totalt S01E ekskl.S01EC01	Buskerud fylkeskommune	0-49	Women	64	0.756774	84569.5	99834.5	23415
2016	S01EA05	Buskerud fylkeskommune	0-49	Women	12	0.141556	84772	8182	2275
2016	S01EB01	Buskerud fylkeskommune	0-49	Women	-1	-1	84772	-1	-1
2016	S01EC03	Buskerud fylkeskommune	0-49	Women	6	0.0707781	84772	9020.5	1356.67
2016	S01EC04	Buskerud fylkeskommune	0-49	Women	-1	-1	84772	-1	-1
2016	S01EC54	Buskerud fylkeskommune	0-49	Women	-1	-1	84772	-1	-1
2016	S01ED01	Buskerud fylkeskommune	0-49	Women	19	0.224131	84772	15619.4	6050
2016	S01ED51	Buskerud fylkeskommune	0-49	Women	24	0.283112	84772	26787.2	5375
2016	S01EE01	Buskerud fylkeskommune	0-49	Women	13	0.153353	84772	10345.2	3140
2016	S01EE03	Buskerud fylkeskommune	0-49	Women	-1	-1	84772	-1	-1
2016	S01EE04	Buskerud fylkeskommune	0-49	Women	-1	-1	84772	-1	-1
2016	S01EE05	Buskerud fylkeskommune	0-49	Women	-1	-1	84772	-1	-1
2016	Totalt S01E ekskl.S01EC01	Buskerud fylkeskommune	0-49	Women	57	0.672392	84772	82586	20126.7
2017	S01EA03	Buskerud fylkeskommune	0-49	Women	-1	-1	84857.5	-1	-1
2017	S01EA05	Buskerud fylkeskommune	0-49	Women	9	0.10606	84857.5	7259	2125
2017	S01EB01	Buskerud fylkeskommune	0-49	Women	-1	-1	84857.5	-1	-1
2017	S01EC03	Buskerud fylkeskommune	0-49	Women	5	0.0589223	84857.5	6332.2	960
2017	S01EC04	Buskerud fylkeskommune	0-49	Women	6	0.0707068	84857.5	5721.7	1275
2017	S01ED01	Buskerud fylkeskommune	0-49	Women	21	0.247474	84857.5	16281.4	6175
2017	S01ED51	Buskerud fylkeskommune	0-49	Women	22	0.259258	84857.5	24513.5	5235
2017	S01EE01	Buskerud fylkeskommune	0-49	Women	10	0.117845	84857.5	7619.8	2220
2017	S01EE03	Buskerud fylkeskommune	0-49	Women	-1	-1	84857.5	-1	-1
2017	S01EE04	Buskerud fylkeskommune	0-49	Women	-1	-1	84857.5	-1	-1
2017	S01EE05	Buskerud fylkeskommune	0-49	Women	7	0.0824912	84857.5	6886	990
2017	Totalt S01E ekskl.S01EC01	Buskerud fylkeskommune	0-49	Women	66	0.777775	84857.5	79635.2	19721.7
2018	S01EA03	Buskerud fylkeskommune	0-49	Women	-1	-1	84614	-1	-1
2018	S01EA05	Buskerud fylkeskommune	0-49	Women	10	0.118184	84614	8955.8	2650
2018	S01EB01	Buskerud fylkeskommune	0-49	Women	6	0.0709103	84614	2531.8	95
2018	S01EC03	Buskerud fylkeskommune	0-49	Women	5	0.0590919	84614	4366	680
2018	S01EC04	Buskerud fylkeskommune	0-49	Women	-1	-1	84614	-1	-1
2018	S01EC54	Buskerud fylkeskommune	0-49	Women	-1	-1	84614	-1	-1
2018	S01ED01	Buskerud fylkeskommune	0-49	Women	21	0.248186	84614	16936.4	6080
2018	S01ED51	Buskerud fylkeskommune	0-49	Women	22	0.260004	84614	24629.1	5224.98
2018	S01EE01	Buskerud fylkeskommune	0-49	Women	9	0.106365	84614	6820.7	1950
2018	S01EE04	Buskerud fylkeskommune	0-49	Women	-1	-1	84614	-1	-1
2018	S01EE05	Buskerud fylkeskommune	0-49	Women	8	0.094547	84614	9328.5	1350
2018	Totalt S01E ekskl.S01EC01	Buskerud fylkeskommune	0-49	Women	67	0.791831	84614	82335.8	19638.3
2004	S01EA05	Buskerud fylkeskommune	0-49	Men	5	0.0621887	80400.5	4952.2	975
2004	S01EB01	Buskerud fylkeskommune	0-49	Men	7	0.0870641	80400.5	1521.4	717.5
2004	S01EC03	Buskerud fylkeskommune	0-49	Men	6	0.0746264	80400.5	5749.7	800
2004	S01EC04	Buskerud fylkeskommune	0-49	Men	-1	-1	80400.5	-1	-1
2004	S01ED01	Buskerud fylkeskommune	0-49	Men	31	0.38557	80400.5	21447.4	10030
2004	S01ED02	Buskerud fylkeskommune	0-49	Men	-1	-1	80400.5	-1	-1
2004	S01ED51	Buskerud fylkeskommune	0-49	Men	28	0.348257	80400.5	45379.3	6580
2004	S01EE01	Buskerud fylkeskommune	0-49	Men	22	0.27363	80400.5	42077.7	5625
2004	S01EE03	Buskerud fylkeskommune	0-49	Men	-1	-1	80400.5	-1	-1
2004	Totalt S01E ekskl.S01EC01	Buskerud fylkeskommune	0-49	Men	76	0.945268	80400.5	133947	27362.5
2005	S01EA05	Buskerud fylkeskommune	0-49	Men	9	0.111969	80379.5	8110.4	1600
2005	S01EB01	Buskerud fylkeskommune	0-49	Men	-1	-1	80379.5	-1	-1
2005	S01EC03	Buskerud fylkeskommune	0-49	Men	6	0.0746459	80379.5	6638.6	883.334
2005	S01EC04	Buskerud fylkeskommune	0-49	Men	-1	-1	80379.5	-1	-1
2005	S01ED01	Buskerud fylkeskommune	0-49	Men	23	0.286143	80379.5	15946.5	7750
2005	S01ED02	Buskerud fylkeskommune	0-49	Men	-1	-1	80379.5	-1	-1
2005	S01ED51	Buskerud fylkeskommune	0-49	Men	34	0.422993	80379.5	59080.2	8175
2005	S01EE01	Buskerud fylkeskommune	0-49	Men	29	0.360789	80379.5	57507.6	7550
2005	S01EE03	Buskerud fylkeskommune	0-49	Men	-1	-1	80379.5	-1	-1
2005	Totalt S01E ekskl.S01EC01	Buskerud fylkeskommune	0-49	Men	74	0.920633	80379.5	156405	28178.3
2006	S01EA05	Buskerud fylkeskommune	0-49	Men	7	0.086661	80774.5	6838.1	1400
2006	S01EB01	Buskerud fylkeskommune	0-49	Men	-1	-1	80774.5	-1	-1
2006	S01EC03	Buskerud fylkeskommune	0-49	Men	-1	-1	80774.5	-1	-1
2006	S01EC04	Buskerud fylkeskommune	0-49	Men	-1	-1	80774.5	-1	-1
2006	S01ED01	Buskerud fylkeskommune	0-49	Men	25	0.309504	80774.5	10924.5	5660
2006	S01ED02	Buskerud fylkeskommune	0-49	Men	-1	-1	80774.5	-1	-1
2006	S01ED51	Buskerud fylkeskommune	0-49	Men	28	0.346644	80774.5	47092.7	7000
2006	S01EE01	Buskerud fylkeskommune	0-49	Men	25	0.309504	80774.5	43109.3	6000
2006	S01EE03	Buskerud fylkeskommune	0-49	Men	-1	-1	80774.5	-1	-1
2006	S01EE04	Buskerud fylkeskommune	0-49	Men	-1	-1	80774.5	-1	-1
2006	Totalt S01E ekskl.S01EC01	Buskerud fylkeskommune	0-49	Men	67	0.82947	80774.5	126210	23897.5
2007	S01EA05	Buskerud fylkeskommune	0-49	Men	-1	-1	81829	-1	-1
2007	S01EB01	Buskerud fylkeskommune	0-49	Men	5	0.061103	81829	2014.2	950
2007	S01EC03	Buskerud fylkeskommune	0-49	Men	-1	-1	81829	-1	-1
2007	S01EC04	Buskerud fylkeskommune	0-49	Men	-1	-1	81829	-1	-1
2007	S01ED01	Buskerud fylkeskommune	0-49	Men	29	0.354398	81829	11482.7	5970
2007	S01ED02	Buskerud fylkeskommune	0-49	Men	-1	-1	81829	-1	-1
2007	S01ED51	Buskerud fylkeskommune	0-49	Men	31	0.378839	81829	53660.6	8099.98
2007	S01EE01	Buskerud fylkeskommune	0-49	Men	30	0.366618	81829	57700.1	8125
2007	S01EE03	Buskerud fylkeskommune	0-49	Men	5	0.061103	81829	5967	1170
2007	S01EE04	Buskerud fylkeskommune	0-49	Men	-1	-1	81829	-1	-1
2007	Totalt S01E ekskl.S01EC01	Buskerud fylkeskommune	0-49	Men	82	1.00209	81829	143831	26650
2008	S01EA05	Buskerud fylkeskommune	0-49	Men	6	0.0722256	83073	6391.1	1375
2008	S01EB01	Buskerud fylkeskommune	0-49	Men	7	0.0842632	83073	2409.9	1125
2008	S01EC03	Buskerud fylkeskommune	0-49	Men	-1	-1	83073	-1	-1
2008	S01EC04	Buskerud fylkeskommune	0-49	Men	5	0.060188	83073	4935.2	1075
2008	S01ED01	Buskerud fylkeskommune	0-49	Men	17	0.204639	83073	11649.3	6200
2008	S01ED02	Buskerud fylkeskommune	0-49	Men	-1	-1	83073	-1	-1
2008	S01ED51	Buskerud fylkeskommune	0-49	Men	35	0.421316	83073	60831.1	8775
2008	S01EE01	Buskerud fylkeskommune	0-49	Men	34	0.409279	83073	65313.3	9100
2008	S01EE03	Buskerud fylkeskommune	0-49	Men	5	0.060188	83073	8262	1620
2008	S01EE04	Buskerud fylkeskommune	0-49	Men	-1	-1	83073	-1	-1
2008	Totalt S01E ekskl.S01EC01	Buskerud fylkeskommune	0-49	Men	82	0.987084	83073	165612	30231.7
2009	S01EA05	Buskerud fylkeskommune	0-49	Men	7	0.0832699	84064	6751	1450
2009	S01EB01	Buskerud fylkeskommune	0-49	Men	-1	-1	84064	-1	-1
2009	S01EC03	Buskerud fylkeskommune	0-49	Men	-1	-1	84064	-1	-1
2009	S01EC04	Buskerud fylkeskommune	0-49	Men	7	0.0832699	84064	6967.5	1550
2009	S01ED01	Buskerud fylkeskommune	0-49	Men	22	0.261705	84064	12989.4	6845
2009	S01ED02	Buskerud fylkeskommune	0-49	Men	-1	-1	84064	-1	-1
2009	S01ED51	Buskerud fylkeskommune	0-49	Men	40	0.475828	84064	64622.5	9800
2009	S01EE01	Buskerud fylkeskommune	0-49	Men	33	0.392558	84064	59386.5	8375
2009	S01EE03	Buskerud fylkeskommune	0-49	Men	7	0.0832699	84064	6550.1	1290
2009	S01EE04	Buskerud fylkeskommune	0-49	Men	-1	-1	84064	-1	-1
2009	S01EE05	Buskerud fylkeskommune	0-49	Men	-1	-1	84064	-1	-1
2009	Totalt S01E ekskl.S01EC01	Buskerud fylkeskommune	0-49	Men	91	1.08251	84064	165066	31045
2010	S01EA05	Buskerud fylkeskommune	0-49	Men	6	0.0705795	85010.5	4697	1125
2010	S01EB01	Buskerud fylkeskommune	0-49	Men	-1	-1	85010.5	-1	-1
2010	S01EC03	Buskerud fylkeskommune	0-49	Men	-1	-1	85010.5	-1	-1
2010	S01EC04	Buskerud fylkeskommune	0-49	Men	5	0.0588163	85010.5	2634.8	550
2010	S01ED01	Buskerud fylkeskommune	0-49	Men	21	0.247028	85010.5	12040	6225
2010	S01ED51	Buskerud fylkeskommune	0-49	Men	45	0.529346	85010.5	72629.7	10680
2010	S01EE01	Buskerud fylkeskommune	0-49	Men	32	0.376424	85010.5	44031.3	8150
2010	S01EE03	Buskerud fylkeskommune	0-49	Men	-1	-1	85010.5	-1	-1
2010	S01EE04	Buskerud fylkeskommune	0-49	Men	-1	-1	85010.5	-1	-1
2010	S01EE05	Buskerud fylkeskommune	0-49	Men	-1	-1	85010.5	-1	-1
2010	Totalt S01E ekskl.S01EC01	Buskerud fylkeskommune	0-49	Men	92	1.08222	85010.5	154136	29555
2011	S01EA05	Buskerud fylkeskommune	0-49	Men	7	0.0811307	86280.5	6411.5	1875
2011	S01EB01	Buskerud fylkeskommune	0-49	Men	-1	-1	86280.5	-1	-1
2011	S01EC03	Buskerud fylkeskommune	0-49	Men	-1	-1	86280.5	-1	-1
2011	S01EC04	Buskerud fylkeskommune	0-49	Men	5	0.0579505	86280.5	4727.4	1050
2011	S01ED01	Buskerud fylkeskommune	0-49	Men	22	0.254982	86280.5	14668.3	6685
2011	S01ED51	Buskerud fylkeskommune	0-49	Men	53	0.614276	86280.5	92873.1	15350
2011	S01EE01	Buskerud fylkeskommune	0-49	Men	26	0.301343	86280.5	20889.4	6200
2011	S01EE03	Buskerud fylkeskommune	0-49	Men	-1	-1	86280.5	-1	-1
2011	S01EE04	Buskerud fylkeskommune	0-49	Men	6	0.0695406	86280.5	7720.3	1350
2011	S01EE05	Buskerud fylkeskommune	0-49	Men	-1	-1	86280.5	-1	-1
2011	Totalt S01E ekskl.S01EC01	Buskerud fylkeskommune	0-49	Men	95	1.10106	86280.5	155564	34240
2012	S01EA05	Buskerud fylkeskommune	0-49	Men	5	0.0571272	87524	4670.3	1425
2012	S01EB01	Buskerud fylkeskommune	0-49	Men	-1	-1	87524	-1	-1
2012	S01EC03	Buskerud fylkeskommune	0-49	Men	-1	-1	87524	-1	-1
2012	S01EC04	Buskerud fylkeskommune	0-49	Men	5	0.0571272	87524	5263.6	1175
2012	S01ED01	Buskerud fylkeskommune	0-49	Men	15	0.171382	87524	12318.3	4760
2012	S01ED51	Buskerud fylkeskommune	0-49	Men	48	0.548421	87524	78981.8	14290
2012	S01EE01	Buskerud fylkeskommune	0-49	Men	19	0.217083	87524	17358.2	5725
2012	S01EE03	Buskerud fylkeskommune	0-49	Men	-1	-1	87524	-1	-1
2012	S01EE04	Buskerud fylkeskommune	0-49	Men	10	0.114254	87524	10246.5	1725
2012	S01EE05	Buskerud fylkeskommune	0-49	Men	-1	-1	87524	-1	-1
2012	Totalt S01E ekskl.S01EC01	Buskerud fylkeskommune	0-49	Men	79	0.90261	87524	136149	30380
2013	S01EA05	Buskerud fylkeskommune	0-49	Men	16	0.180774	88508.5	10062.1	2925
2013	S01EB01	Buskerud fylkeskommune	0-49	Men	-1	-1	88508.5	-1	-1
2013	S01EC03	Buskerud fylkeskommune	0-49	Men	-1	-1	88508.5	-1	-1
2013	S01EC04	Buskerud fylkeskommune	0-49	Men	5	0.0564918	88508.5	3003.3	675
2013	S01ED01	Buskerud fylkeskommune	0-49	Men	16	0.180774	88508.5	13077	4330
2013	S01ED51	Buskerud fylkeskommune	0-49	Men	53	0.598813	88508.5	71013.5	15429.9
2013	S01EE01	Buskerud fylkeskommune	0-49	Men	20	0.225967	88508.5	14685.6	5075
2013	S01EE03	Buskerud fylkeskommune	0-49	Men	5	0.0564918	88508.5	6559	1440
2013	S01EE04	Buskerud fylkeskommune	0-49	Men	11	0.124282	88508.5	15070.2	2550
2013	S01EE05	Buskerud fylkeskommune	0-49	Men	-1	-1	88508.5	-1	-1
2013	Totalt S01E ekskl.S01EC01	Buskerud fylkeskommune	0-49	Men	93	1.05075	88508.5	138103	32976.6
2014	S01EA05	Buskerud fylkeskommune	0-49	Men	14	0.157269	89019.5	11405	3200
2014	S01EB01	Buskerud fylkeskommune	0-49	Men	-1	-1	89019.5	-1	-1
2014	S01EC03	Buskerud fylkeskommune	0-49	Men	6	0.067401	89019.5	6114.2	940
2014	S01EC04	Buskerud fylkeskommune	0-49	Men	6	0.067401	89019.5	5384.5	1200
2014	S01ED01	Buskerud fylkeskommune	0-49	Men	16	0.179736	89019.5	13462.8	3960
2014	S01ED51	Buskerud fylkeskommune	0-49	Men	52	0.584142	89019.5	72209.3	14545
2014	S01EE01	Buskerud fylkeskommune	0-49	Men	18	0.202203	89019.5	14310.1	4770
2014	S01EE03	Buskerud fylkeskommune	0-49	Men	6	0.067401	89019.5	10162.5	2250
2014	S01EE04	Buskerud fylkeskommune	0-49	Men	12	0.134802	89019.5	17537.1	2950
2014	S01EE05	Buskerud fylkeskommune	0-49	Men	-1	-1	89019.5	-1	-1
2014	Totalt S01E ekskl.S01EC01	Buskerud fylkeskommune	0-49	Men	92	1.03348	89019.5	156522	34460
2015	S01EA05	Buskerud fylkeskommune	0-49	Men	15	0.167613	89492	10776.1	2900
2015	S01EB01	Buskerud fylkeskommune	0-49	Men	-1	-1	89492	-1	-1
2015	S01EC03	Buskerud fylkeskommune	0-49	Men	7	0.0782193	89492	7814.7	1170
2015	S01EC04	Buskerud fylkeskommune	0-49	Men	6	0.0670451	89492	5052.5	1125
2015	S01ED01	Buskerud fylkeskommune	0-49	Men	26	0.290529	89492	20967.8	8070
2015	S01ED51	Buskerud fylkeskommune	0-49	Men	48	0.536361	89492	56514.1	11840
2015	S01EE01	Buskerud fylkeskommune	0-49	Men	23	0.257006	89492	19160.4	5745
2015	S01EE03	Buskerud fylkeskommune	0-49	Men	5	0.0558709	89492	7723.5	1710
2015	S01EE04	Buskerud fylkeskommune	0-49	Men	9	0.100568	89492	11743.3	1975
2015	S01EE05	Buskerud fylkeskommune	0-49	Men	-1	-1	89492	-1	-1
2015	Totalt S01E ekskl.S01EC01	Buskerud fylkeskommune	0-49	Men	94	1.05037	89492	146125	35305
2016	S01EA03	Buskerud fylkeskommune	0-49	Men	-1	-1	89785	-1	-1
2016	S01EA05	Buskerud fylkeskommune	0-49	Men	11	0.122515	89785	9837.6	2725
2016	S01EB01	Buskerud fylkeskommune	0-49	Men	6	0.0668263	89785	1888	80
2016	S01EC03	Buskerud fylkeskommune	0-49	Men	6	0.0668263	89785	7515	1126.67
2016	S01EC04	Buskerud fylkeskommune	0-49	Men	-1	-1	89785	-1	-1
2016	S01EC54	Buskerud fylkeskommune	0-49	Men	-1	-1	89785	-1	-1
2016	S01ED01	Buskerud fylkeskommune	0-49	Men	28	0.311856	89785	19626.8	7435
2016	S01ED51	Buskerud fylkeskommune	0-49	Men	54	0.601437	89785	69158.9	13005
2016	S01EE01	Buskerud fylkeskommune	0-49	Men	23	0.256168	89785	21128.6	5990
2016	S01EE03	Buskerud fylkeskommune	0-49	Men	-1	-1	89785	-1	-1
2016	S01EE04	Buskerud fylkeskommune	0-49	Men	7	0.077964	89785	11741.3	1975
2016	S01EE05	Buskerud fylkeskommune	0-49	Men	8	0.0891017	89785	7990.8	1140
2016	Totalt S01E ekskl.S01EC01	Buskerud fylkeskommune	0-49	Men	105	1.16946	89785	159777	35593.3
2017	S01EA05	Buskerud fylkeskommune	0-49	Men	-1	-1	89832.5	-1	-1
2017	S01EB01	Buskerud fylkeskommune	0-49	Men	-1	-1	89832.5	-1	-1
2017	S01EC03	Buskerud fylkeskommune	0-49	Men	6	0.066791	89832.5	7786.7	1166.67
2017	S01EC04	Buskerud fylkeskommune	0-49	Men	-1	-1	89832.5	-1	-1
2017	S01EC54	Buskerud fylkeskommune	0-49	Men	-1	-1	89832.5	-1	-1
2017	S01ED01	Buskerud fylkeskommune	0-49	Men	24	0.267164	89832.5	17763.3	6260
2017	S01ED51	Buskerud fylkeskommune	0-49	Men	49	0.54546	89832.5	64607.8	12170
2017	S01EE01	Buskerud fylkeskommune	0-49	Men	20	0.222637	89832.5	21701	6030
2017	S01EE03	Buskerud fylkeskommune	0-49	Men	-1	-1	89832.5	-1	-1
2017	S01EE04	Buskerud fylkeskommune	0-49	Men	5	0.0556591	89832.5	8447.4	1425
2017	S01EE05	Buskerud fylkeskommune	0-49	Men	-1	-1	89832.5	-1	-1
2017	Totalt S01E ekskl.S01EC01	Buskerud fylkeskommune	0-49	Men	90	1.00186	89832.5	143158	31066.7
2018	S01EA03	Buskerud fylkeskommune	0-49	Men	-1	-1	89605	-1	-1
2018	S01EA05	Buskerud fylkeskommune	0-49	Men	9	0.100441	89605	4026.3	1125
2018	S01EB01	Buskerud fylkeskommune	0-49	Men	-1	-1	89605	-1	-1
2018	S01EC03	Buskerud fylkeskommune	0-49	Men	6	0.0669606	89605	10179.2	1566.65
2018	S01EC04	Buskerud fylkeskommune	0-49	Men	-1	-1	89605	-1	-1
2018	S01EC54	Buskerud fylkeskommune	0-49	Men	-1	-1	89605	-1	-1
2018	S01ED01	Buskerud fylkeskommune	0-49	Men	18	0.200882	89605	14742.2	4225.05
2018	S01ED51	Buskerud fylkeskommune	0-49	Men	48	0.535684	89605	63838.8	12190
2018	S01EE01	Buskerud fylkeskommune	0-49	Men	20	0.223202	89605	17971.5	4855
2018	S01EE03	Buskerud fylkeskommune	0-49	Men	-1	-1	89605	-1	-1
2018	S01EE04	Buskerud fylkeskommune	0-49	Men	5	0.0558005	89605	5860.2	1000
2018	S01EE05	Buskerud fylkeskommune	0-49	Men	10	0.111601	89605	13898.2	1980
2018	Totalt S01E ekskl.S01EC01	Buskerud fylkeskommune	0-49	Men	89	0.993248	89605	147410	29503.3
2004	S01EA05	Finnmark fylkeskommune	0-49	Women	-1	-1	24115	-1	-1
2004	S01EB01	Finnmark fylkeskommune	0-49	Women	-1	-1	24115	-1	-1
2004	S01EC03	Finnmark fylkeskommune	0-49	Women	-1	-1	24115	-1	-1
2004	S01EC04	Finnmark fylkeskommune	0-49	Women	-1	-1	24115	-1	-1
2004	S01ED01	Finnmark fylkeskommune	0-49	Women	6	0.248808	24115	3868.4	1485
2004	S01ED02	Finnmark fylkeskommune	0-49	Women	-1	-1	24115	-1	-1
2004	S01ED51	Finnmark fylkeskommune	0-49	Women	5	0.20734	24115	6456	800
2004	S01EE01	Finnmark fylkeskommune	0-49	Women	7	0.290276	24115	11571.6	1550
2004	Totalt S01E ekskl.S01EC01	Finnmark fylkeskommune	0-49	Women	15	0.622019	24115	31975.5	5793.33
2005	S01EA05	Finnmark fylkeskommune	0-49	Women	-1	-1	23874.5	-1	-1
2005	S01EB01	Finnmark fylkeskommune	0-49	Women	-1	-1	23874.5	-1	-1
2005	S01EC03	Finnmark fylkeskommune	0-49	Women	-1	-1	23874.5	-1	-1
2005	S01EC04	Finnmark fylkeskommune	0-49	Women	-1	-1	23874.5	-1	-1
2005	S01ED01	Finnmark fylkeskommune	0-49	Women	-1	-1	23874.5	-1	-1
2005	S01ED02	Finnmark fylkeskommune	0-49	Women	-1	-1	23874.5	-1	-1
2005	S01ED51	Finnmark fylkeskommune	0-49	Women	6	0.251314	23874.5	8710.9	1025
2005	S01EE01	Finnmark fylkeskommune	0-49	Women	5	0.209428	23874.5	10593.8	1350
2005	Totalt S01E ekskl.S01EC01	Finnmark fylkeskommune	0-49	Women	12	0.502628	23874.5	30818.2	5475
2006	S01EA05	Finnmark fylkeskommune	0-49	Women	-1	-1	23589	-1	-1
2006	S01EB01	Finnmark fylkeskommune	0-49	Women	-1	-1	23589	-1	-1
2006	S01EC03	Finnmark fylkeskommune	0-49	Women	-1	-1	23589	-1	-1
2006	S01EC04	Finnmark fylkeskommune	0-49	Women	-1	-1	23589	-1	-1
2006	S01ED01	Finnmark fylkeskommune	0-49	Women	6	0.254356	23589	4255.8	1825
2006	S01ED02	Finnmark fylkeskommune	0-49	Women	-1	-1	23589	-1	-1
2006	S01ED51	Finnmark fylkeskommune	0-49	Women	6	0.254356	23589	14820.1	1850
2006	S01EE01	Finnmark fylkeskommune	0-49	Women	7	0.296748	23589	11122.7	1525
2006	Totalt S01E ekskl.S01EC01	Finnmark fylkeskommune	0-49	Women	18	0.763068	23589	37907.3	7150
2007	S01EA05	Finnmark fylkeskommune	0-49	Women	-1	-1	23357	-1	-1
2007	S01EB01	Finnmark fylkeskommune	0-49	Women	-1	-1	23357	-1	-1
2007	S01EC03	Finnmark fylkeskommune	0-49	Women	-1	-1	23357	-1	-1
2007	S01EC04	Finnmark fylkeskommune	0-49	Women	-1	-1	23357	-1	-1
2007	S01ED01	Finnmark fylkeskommune	0-49	Women	13	0.556578	23357	6411.3	2825
2007	S01ED02	Finnmark fylkeskommune	0-49	Women	-1	-1	23357	-1	-1
2007	S01ED51	Finnmark fylkeskommune	0-49	Women	8	0.34251	23357	12723.3	1600
2007	S01EE01	Finnmark fylkeskommune	0-49	Women	5	0.214069	23357	13233.3	1775
2007	S01EE03	Finnmark fylkeskommune	0-49	Women	-1	-1	23357	-1	-1
2007	Totalt S01E ekskl.S01EC01	Finnmark fylkeskommune	0-49	Women	23	0.984716	23357	39151.1	8030
2008	S01EA05	Finnmark fylkeskommune	0-49	Women	-1	-1	23140.5	-1	-1
2008	S01EC03	Finnmark fylkeskommune	0-49	Women	-1	-1	23140.5	-1	-1
2008	S01EC04	Finnmark fylkeskommune	0-49	Women	-1	-1	23140.5	-1	-1
2008	S01ED01	Finnmark fylkeskommune	0-49	Women	16	0.691428	23140.5	17845.6	5445
2008	S01ED02	Finnmark fylkeskommune	0-49	Women	-1	-1	23140.5	-1	-1
2008	S01ED51	Finnmark fylkeskommune	0-49	Women	6	0.259286	23140.5	10988.3	1265
2008	S01EE01	Finnmark fylkeskommune	0-49	Women	5	0.216071	23140.5	6023.5	825
2008	S01EE03	Finnmark fylkeskommune	0-49	Women	-1	-1	23140.5	-1	-1
2008	S01EE04	Finnmark fylkeskommune	0-49	Women	-1	-1	23140.5	-1	-1
2008	Totalt S01E ekskl.S01EC01	Finnmark fylkeskommune	0-49	Women	27	1.16679	23140.5	44913.1	9461.67
2009	S01EA05	Finnmark fylkeskommune	0-49	Women	-1	-1	23026	-1	-1
2009	S01EC03	Finnmark fylkeskommune	0-49	Women	-1	-1	23026	-1	-1
2009	S01ED01	Finnmark fylkeskommune	0-49	Women	18	0.781725	23026	24503.7	5109
2009	S01ED02	Finnmark fylkeskommune	0-49	Women	-1	-1	23026	-1	-1
2009	S01ED51	Finnmark fylkeskommune	0-49	Women	7	0.304004	23026	13625.2	1390
2009	S01EE01	Finnmark fylkeskommune	0-49	Women	7	0.304004	23026	10545.2	1400
2009	S01EE03	Finnmark fylkeskommune	0-49	Women	-1	-1	23026	-1	-1
2009	S01EE04	Finnmark fylkeskommune	0-49	Women	-1	-1	23026	-1	-1
2009	S01EE05	Finnmark fylkeskommune	0-49	Women	-1	-1	23026	-1	-1
2009	Totalt S01E ekskl.S01EC01	Finnmark fylkeskommune	0-49	Women	30	1.30288	23026	60487.1	9677.33
2010	S01EA05	Finnmark fylkeskommune	0-49	Women	-1	-1	23043	-1	-1
2010	S01EC03	Finnmark fylkeskommune	0-49	Women	-1	-1	23043	-1	-1
2010	S01EC04	Finnmark fylkeskommune	0-49	Women	-1	-1	23043	-1	-1
2010	S01ED01	Finnmark fylkeskommune	0-49	Women	21	0.91134	23043	17505	5230
2010	S01ED02	Finnmark fylkeskommune	0-49	Women	-1	-1	23043	-1	-1
2010	S01ED51	Finnmark fylkeskommune	0-49	Women	5	0.216986	23043	7958.7	1075
2010	S01EE01	Finnmark fylkeskommune	0-49	Women	8	0.347177	23043	6950.4	1300
2010	S01EE04	Finnmark fylkeskommune	0-49	Women	-1	-1	23043	-1	-1
2010	S01EE05	Finnmark fylkeskommune	0-49	Women	-1	-1	23043	-1	-1
2010	Totalt S01E ekskl.S01EC01	Finnmark fylkeskommune	0-49	Women	37	1.60569	23043	47608.1	9991.67
2011	S01EA05	Finnmark fylkeskommune	0-49	Women	-1	-1	23011.5	-1	-1
2011	S01EB01	Finnmark fylkeskommune	0-49	Women	-1	-1	23011.5	-1	-1
2011	S01EC03	Finnmark fylkeskommune	0-49	Women	-1	-1	23011.5	-1	-1
2011	S01EC04	Finnmark fylkeskommune	0-49	Women	-1	-1	23011.5	-1	-1
2011	S01ED01	Finnmark fylkeskommune	0-49	Women	16	0.695305	23011.5	16983.7	3450
2011	S01ED51	Finnmark fylkeskommune	0-49	Women	6	0.260739	23011.5	6250.7	980
2011	S01EE01	Finnmark fylkeskommune	0-49	Women	6	0.260739	23011.5	5015.4	1450
2011	S01EE04	Finnmark fylkeskommune	0-49	Women	-1	-1	23011.5	-1	-1
2011	S01EE05	Finnmark fylkeskommune	0-49	Women	-1	-1	23011.5	-1	-1
2011	Totalt S01E ekskl.S01EC01	Finnmark fylkeskommune	0-49	Women	30	1.3037	23011.5	46173.7	8780
2012	S01EA05	Finnmark fylkeskommune	0-49	Women	-1	-1	23064	-1	-1
2012	S01EC03	Finnmark fylkeskommune	0-49	Women	-1	-1	23064	-1	-1
2012	S01EC04	Finnmark fylkeskommune	0-49	Women	-1	-1	23064	-1	-1
2012	S01ED01	Finnmark fylkeskommune	0-49	Women	18	0.780437	23064	17751.3	3485
2012	S01ED51	Finnmark fylkeskommune	0-49	Women	9	0.390219	23064	7980.96	1374.97
2012	S01EE01	Finnmark fylkeskommune	0-49	Women	5	0.216788	23064	3257.7	825
2012	S01EE04	Finnmark fylkeskommune	0-49	Women	6	0.260146	23064	4766.3	800
2012	S01EE05	Finnmark fylkeskommune	0-49	Women	-1	-1	23064	-1	-1
2012	Totalt S01E ekskl.S01EC01	Finnmark fylkeskommune	0-49	Women	34	1.47416	23064	42214.6	7751.64
2013	S01EA05	Finnmark fylkeskommune	0-49	Women	-1	-1	23155.5	-1	-1
2013	S01EB01	Finnmark fylkeskommune	0-49	Women	-1	-1	23155.5	-1	-1
2013	S01EC03	Finnmark fylkeskommune	0-49	Women	-1	-1	23155.5	-1	-1
2013	S01EC04	Finnmark fylkeskommune	0-49	Women	-1	-1	23155.5	-1	-1
2013	S01ED01	Finnmark fylkeskommune	0-49	Women	23	0.993285	23155.5	24469.8	4605
2013	S01ED51	Finnmark fylkeskommune	0-49	Women	8	0.34549	23155.5	6404.22	1325
2013	S01EE01	Finnmark fylkeskommune	0-49	Women	10	0.431863	23155.5	5512.9	1730
2013	S01EE04	Finnmark fylkeskommune	0-49	Women	5	0.215931	23155.5	3665.4	600
2013	S01EE05	Finnmark fylkeskommune	0-49	Women	-1	-1	23155.5	-1	-1
2013	Totalt S01E ekskl.S01EC01	Finnmark fylkeskommune	0-49	Women	40	1.72745	23155.5	52038.3	9936.67
2014	S01EB01	Finnmark fylkeskommune	0-49	Women	-1	-1	23133.5	-1	-1
2014	S01EC03	Finnmark fylkeskommune	0-49	Women	-1	-1	23133.5	-1	-1
2014	S01EC04	Finnmark fylkeskommune	0-49	Women	-1	-1	23133.5	-1	-1
2014	S01ED01	Finnmark fylkeskommune	0-49	Women	20	0.864547	23133.5	23380.6	5200
2014	S01ED51	Finnmark fylkeskommune	0-49	Women	8	0.345819	23133.5	10287.7	1720
2014	S01EE01	Finnmark fylkeskommune	0-49	Women	8	0.345819	23133.5	4479.4	1250
2014	S01EE04	Finnmark fylkeskommune	0-49	Women	-1	-1	23133.5	-1	-1
2014	S01EE05	Finnmark fylkeskommune	0-49	Women	-1	-1	23133.5	-1	-1
2014	Totalt S01E ekskl.S01EC01	Finnmark fylkeskommune	0-49	Women	38	1.64264	23133.5	54511.6	10743.3
2015	S01EA03	Finnmark fylkeskommune	0-49	Women	-1	-1	23001	-1	-1
2015	S01EB01	Finnmark fylkeskommune	0-49	Women	-1	-1	23001	-1	-1
2015	S01EC03	Finnmark fylkeskommune	0-49	Women	-1	-1	23001	-1	-1
2015	S01EC04	Finnmark fylkeskommune	0-49	Women	-1	-1	23001	-1	-1
2015	S01ED01	Finnmark fylkeskommune	0-49	Women	17	0.739098	23001	19513.1	4480
2015	S01ED51	Finnmark fylkeskommune	0-49	Women	10	0.434764	23001	12270.4	2045
2015	S01EE01	Finnmark fylkeskommune	0-49	Women	7	0.304335	23001	4585.8	1305
2015	S01EE03	Finnmark fylkeskommune	0-49	Women	-1	-1	23001	-1	-1
2015	S01EE04	Finnmark fylkeskommune	0-49	Women	5	0.217382	23001	3324.5	525
2015	S01EE05	Finnmark fylkeskommune	0-49	Women	-1	-1	23001	-1	-1
2015	Totalt S01E ekskl.S01EC01	Finnmark fylkeskommune	0-49	Women	42	1.82601	23001	61228	10878.3
2016	S01EA03	Finnmark fylkeskommune	0-49	Women	-1	-1	22868.5	-1	-1
2016	S01EC03	Finnmark fylkeskommune	0-49	Women	-1	-1	22868.5	-1	-1
2016	S01EC04	Finnmark fylkeskommune	0-49	Women	5	0.218641	22868.5	6738	1500
2016	S01ED01	Finnmark fylkeskommune	0-49	Women	12	0.524739	22868.5	10162.1	2340
2016	S01ED51	Finnmark fylkeskommune	0-49	Women	7	0.306098	22868.5	8660.5	1305
2016	S01EE01	Finnmark fylkeskommune	0-49	Women	10	0.437283	22868.5	6231.1	1725
2016	S01EE03	Finnmark fylkeskommune	0-49	Women	-1	-1	22868.5	-1	-1
2016	S01EE04	Finnmark fylkeskommune	0-49	Women	-1	-1	22868.5	-1	-1
2016	S01EE05	Finnmark fylkeskommune	0-49	Women	-1	-1	22868.5	-1	-1
2016	Totalt S01E ekskl.S01EC01	Finnmark fylkeskommune	0-49	Women	33	1.44303	22868.5	51214.6	9250
2017	S01EA03	Finnmark fylkeskommune	0-49	Women	-1	-1	22764	-1	-1
2017	S01EC03	Finnmark fylkeskommune	0-49	Women	-1	-1	22764	-1	-1
2017	S01EC04	Finnmark fylkeskommune	0-49	Women	6	0.263574	22764	5855.38	1300
2017	S01ED01	Finnmark fylkeskommune	0-49	Women	9	0.395361	22764	10605.5	2825
2017	S01ED51	Finnmark fylkeskommune	0-49	Women	9	0.395361	22764	8690.71	1654.97
2017	S01EE01	Finnmark fylkeskommune	0-49	Women	11	0.483219	22764	7037.99	1910
2017	S01EE03	Finnmark fylkeskommune	0-49	Women	-1	-1	22764	-1	-1
2017	S01EE04	Finnmark fylkeskommune	0-49	Women	-1	-1	22764	-1	-1
2017	S01EE05	Finnmark fylkeskommune	0-49	Women	-1	-1	22764	-1	-1
2017	Totalt S01E ekskl.S01EC01	Finnmark fylkeskommune	0-49	Women	33	1.44966	22764	44370.9	9518.31
2018	S01EA05	Finnmark fylkeskommune	0-49	Women	-1	-1	22478	-1	-1
2018	S01EB01	Finnmark fylkeskommune	0-49	Women	-1	-1	22478	-1	-1
2018	S01EC03	Finnmark fylkeskommune	0-49	Women	-1	-1	22478	-1	-1
2018	S01EC04	Finnmark fylkeskommune	0-49	Women	5	0.22244	22478	4228.2	950
2018	S01EC54	Finnmark fylkeskommune	0-49	Women	-1	-1	22478	-1	-1
2018	S01ED01	Finnmark fylkeskommune	0-49	Women	8	0.355904	22478	8341	2060
2018	S01ED51	Finnmark fylkeskommune	0-49	Women	11	0.489367	22478	16837.2	2990
2018	S01EE01	Finnmark fylkeskommune	0-49	Women	8	0.355904	22478	5599.4	1485
2018	S01EE03	Finnmark fylkeskommune	0-49	Women	-1	-1	22478	-1	-1
2018	S01EE04	Finnmark fylkeskommune	0-49	Women	-1	-1	22478	-1	-1
2018	S01EE05	Finnmark fylkeskommune	0-49	Women	5	0.22244	22478	9155.9	1290
2018	Totalt S01E ekskl.S01EC01	Finnmark fylkeskommune	0-49	Women	30	1.33464	22478	53980.6	10305
2004	S01EA05	Finnmark fylkeskommune	0-49	Men	-1	-1	25546.5	-1	-1
2004	S01EB01	Finnmark fylkeskommune	0-49	Men	-1	-1	25546.5	-1	-1
2004	S01EC03	Finnmark fylkeskommune	0-49	Men	-1	-1	25546.5	-1	-1
2004	S01EC04	Finnmark fylkeskommune	0-49	Men	-1	-1	25546.5	-1	-1
2004	S01ED01	Finnmark fylkeskommune	0-49	Men	11	0.430587	25546.5	4692.4	1850
2004	S01ED51	Finnmark fylkeskommune	0-49	Men	12	0.469732	25546.5	20980	3199.95
2004	S01EE01	Finnmark fylkeskommune	0-49	Men	7	0.27401	25546.5	11517.9	1550
2004	S01EE03	Finnmark fylkeskommune	0-49	Men	-1	-1	25546.5	-1	-1
2004	S01EE04	Finnmark fylkeskommune	0-49	Men	-1	-1	25546.5	-1	-1
2004	Totalt S01E ekskl.S01EC01	Finnmark fylkeskommune	0-49	Men	23	0.900319	25546.5	49788.9	8693.28
2005	S01EA05	Finnmark fylkeskommune	0-49	Men	-1	-1	25266.5	-1	-1
2005	S01EB01	Finnmark fylkeskommune	0-49	Men	-1	-1	25266.5	-1	-1
2005	S01EC03	Finnmark fylkeskommune	0-49	Men	-1	-1	25266.5	-1	-1
2005	S01ED01	Finnmark fylkeskommune	0-49	Men	15	0.593671	25266.5	8052.13	3289.97
2005	S01ED51	Finnmark fylkeskommune	0-49	Men	10	0.395781	25266.5	17830	2674.97
2005	S01EE01	Finnmark fylkeskommune	0-49	Men	10	0.395781	25266.5	19443	2375
2005	S01EE03	Finnmark fylkeskommune	0-49	Men	-1	-1	25266.5	-1	-1
2005	S01EE04	Finnmark fylkeskommune	0-49	Men	-1	-1	25266.5	-1	-1
2005	Totalt S01E ekskl.S01EC01	Finnmark fylkeskommune	0-49	Men	23	0.910296	25266.5	60043.3	10811.6
2006	S01EA05	Finnmark fylkeskommune	0-49	Men	-1	-1	25003.5	-1	-1
2006	S01EB01	Finnmark fylkeskommune	0-49	Men	-1	-1	25003.5	-1	-1
2006	S01EC03	Finnmark fylkeskommune	0-49	Men	-1	-1	25003.5	-1	-1
2006	S01EC04	Finnmark fylkeskommune	0-49	Men	-1	-1	25003.5	-1	-1
2006	S01ED01	Finnmark fylkeskommune	0-49	Men	14	0.559922	25003.5	7483.7	2955
2006	S01ED02	Finnmark fylkeskommune	0-49	Men	-1	-1	25003.5	-1	-1
2006	S01ED51	Finnmark fylkeskommune	0-49	Men	14	0.559922	25003.5	21246.1	3075
2006	S01EE01	Finnmark fylkeskommune	0-49	Men	8	0.319955	25003.5	10705.8	1425
2006	S01EE04	Finnmark fylkeskommune	0-49	Men	-1	-1	25003.5	-1	-1
2006	Totalt S01E ekskl.S01EC01	Finnmark fylkeskommune	0-49	Men	26	1.03985	25003.5	48559.1	9068.33
2007	S01EA05	Finnmark fylkeskommune	0-49	Men	-1	-1	24778.5	-1	-1
2007	S01EB01	Finnmark fylkeskommune	0-49	Men	-1	-1	24778.5	-1	-1
2007	S01EC03	Finnmark fylkeskommune	0-49	Men	-1	-1	24778.5	-1	-1
2007	S01EC04	Finnmark fylkeskommune	0-49	Men	-1	-1	24778.5	-1	-1
2007	S01ED01	Finnmark fylkeskommune	0-49	Men	14	0.565006	24778.5	6999	3035
2007	S01ED51	Finnmark fylkeskommune	0-49	Men	13	0.524648	24778.5	23063.7	3075
2007	S01EE01	Finnmark fylkeskommune	0-49	Men	7	0.282503	24778.5	7167	1000
2007	S01EE04	Finnmark fylkeskommune	0-49	Men	-1	-1	24778.5	-1	-1
2007	Totalt S01E ekskl.S01EC01	Finnmark fylkeskommune	0-49	Men	25	1.00894	24778.5	45044.8	8410
2008	S01EA05	Finnmark fylkeskommune	0-49	Men	-1	-1	24631	-1	-1
2008	S01EB01	Finnmark fylkeskommune	0-49	Men	-1	-1	24631	-1	-1
2008	S01EC03	Finnmark fylkeskommune	0-49	Men	-1	-1	24631	-1	-1
2008	S01EC04	Finnmark fylkeskommune	0-49	Men	-1	-1	24631	-1	-1
2008	S01ED01	Finnmark fylkeskommune	0-49	Men	15	0.608989	24631	11368.5	4249.95
2008	S01ED51	Finnmark fylkeskommune	0-49	Men	12	0.487191	24631	25783.4	3500
2008	S01EE01	Finnmark fylkeskommune	0-49	Men	11	0.446592	24631	13375.6	1825
2008	S01EE04	Finnmark fylkeskommune	0-49	Men	-1	-1	24631	-1	-1
2008	Totalt S01E ekskl.S01EC01	Finnmark fylkeskommune	0-49	Men	28	1.13678	24631	60158.9	11241.6
2009	S01EA05	Finnmark fylkeskommune	0-49	Men	-1	-1	24575	-1	-1
2009	S01EB01	Finnmark fylkeskommune	0-49	Men	-1	-1	24575	-1	-1
2009	S01EC03	Finnmark fylkeskommune	0-49	Men	-1	-1	24575	-1	-1
2009	S01EC04	Finnmark fylkeskommune	0-49	Men	-1	-1	24575	-1	-1
2009	S01ED01	Finnmark fylkeskommune	0-49	Men	15	0.610376	24575	10748.5	2890
2009	S01ED51	Finnmark fylkeskommune	0-49	Men	12	0.488301	24575	24772.3	3250
2009	S01EE01	Finnmark fylkeskommune	0-49	Men	7	0.284842	24575	11961.5	1650
2009	S01EE03	Finnmark fylkeskommune	0-49	Men	-1	-1	24575	-1	-1
2009	S01EE04	Finnmark fylkeskommune	0-49	Men	-1	-1	24575	-1	-1
2009	Totalt S01E ekskl.S01EC01	Finnmark fylkeskommune	0-49	Men	29	1.18006	24575	62307.8	10515
2010	S01EA05	Finnmark fylkeskommune	0-49	Men	-1	-1	24710.5	-1	-1
2010	S01EB01	Finnmark fylkeskommune	0-49	Men	-1	-1	24710.5	-1	-1
2010	S01EC03	Finnmark fylkeskommune	0-49	Men	5	0.202343	24710.5	4701.6	650
2010	S01ED01	Finnmark fylkeskommune	0-49	Men	20	0.809373	24710.5	20832.1	6209.95
2010	S01ED02	Finnmark fylkeskommune	0-49	Men	-1	-1	24710.5	-1	-1
2010	S01ED51	Finnmark fylkeskommune	0-49	Men	17	0.687967	24710.5	31702.3	4229.85
2010	S01EE01	Finnmark fylkeskommune	0-49	Men	9	0.364218	24710.5	12179.4	2200
2010	S01EE04	Finnmark fylkeskommune	0-49	Men	-1	-1	24710.5	-1	-1
2010	S01EE05	Finnmark fylkeskommune	0-49	Men	-1	-1	24710.5	-1	-1
2010	Totalt S01E ekskl.S01EC01	Finnmark fylkeskommune	0-49	Men	38	1.53781	24710.5	80857.3	15544.8
2011	S01EA05	Finnmark fylkeskommune	0-49	Men	-1	-1	24857	-1	-1
2011	S01EB01	Finnmark fylkeskommune	0-49	Men	-1	-1	24857	-1	-1
2011	S01EC03	Finnmark fylkeskommune	0-49	Men	-1	-1	24857	-1	-1
2011	S01ED01	Finnmark fylkeskommune	0-49	Men	15	0.603452	24857	13718.5	3635
2011	S01ED02	Finnmark fylkeskommune	0-49	Men	-1	-1	24857	-1	-1
2011	S01ED51	Finnmark fylkeskommune	0-49	Men	12	0.482761	24857	13745.2	2250
2011	S01EE01	Finnmark fylkeskommune	0-49	Men	8	0.321841	24857	5393.1	1525
2011	S01EE04	Finnmark fylkeskommune	0-49	Men	-1	-1	24857	-1	-1
2011	Totalt S01E ekskl.S01EC01	Finnmark fylkeskommune	0-49	Men	33	1.32759	24857	47414.8	10140
2012	S01EA05	Finnmark fylkeskommune	0-49	Men	-1	-1	24978	-1	-1
2012	S01EB01	Finnmark fylkeskommune	0-49	Men	-1	-1	24978	-1	-1
2012	S01EC03	Finnmark fylkeskommune	0-49	Men	-1	-1	24978	-1	-1
2012	S01ED01	Finnmark fylkeskommune	0-49	Men	15	0.600528	24978	16335.4	3485
2012	S01ED02	Finnmark fylkeskommune	0-49	Men	-1	-1	24978	-1	-1
2012	S01ED51	Finnmark fylkeskommune	0-49	Men	13	0.520458	24978	13441.5	2440
2012	S01EE01	Finnmark fylkeskommune	0-49	Men	7	0.280247	24978	4539.3	1475
2012	S01EE04	Finnmark fylkeskommune	0-49	Men	-1	-1	24978	-1	-1
2012	S01EE05	Finnmark fylkeskommune	0-49	Men	-1	-1	24978	-1	-1
2012	Totalt S01E ekskl.S01EC01	Finnmark fylkeskommune	0-49	Men	33	1.32116	24978	52881.8	10481.7
2013	S01EA05	Finnmark fylkeskommune	0-49	Men	-1	-1	25120.5	-1	-1
2013	S01EB01	Finnmark fylkeskommune	0-49	Men	-1	-1	25120.5	-1	-1
2013	S01EC03	Finnmark fylkeskommune	0-49	Men	-1	-1	25120.5	-1	-1
2013	S01ED01	Finnmark fylkeskommune	0-49	Men	10	0.398081	25120.5	8695.1	1920
2013	S01ED02	Finnmark fylkeskommune	0-49	Men	-1	-1	25120.5	-1	-1
2013	S01ED51	Finnmark fylkeskommune	0-49	Men	10	0.398081	25120.5	8609	1950
2013	S01EE01	Finnmark fylkeskommune	0-49	Men	6	0.238849	25120.5	5765	1550
2013	S01EE04	Finnmark fylkeskommune	0-49	Men	-1	-1	25120.5	-1	-1
2013	S01EE05	Finnmark fylkeskommune	0-49	Men	-1	-1	25120.5	-1	-1
2013	Totalt S01E ekskl.S01EC01	Finnmark fylkeskommune	0-49	Men	26	1.03501	25120.5	39071.1	7868.33
2014	S01EA05	Finnmark fylkeskommune	0-49	Men	-1	-1	25158.5	-1	-1
2014	S01EB01	Finnmark fylkeskommune	0-49	Men	-1	-1	25158.5	-1	-1
2014	S01EC03	Finnmark fylkeskommune	0-49	Men	-1	-1	25158.5	-1	-1
2014	S01ED01	Finnmark fylkeskommune	0-49	Men	14	0.556472	25158.5	8748.65	2285
2014	S01ED02	Finnmark fylkeskommune	0-49	Men	-1	-1	25158.5	-1	-1
2014	S01ED51	Finnmark fylkeskommune	0-49	Men	12	0.476976	25158.5	7814.9	1900
2014	S01EE01	Finnmark fylkeskommune	0-49	Men	8	0.317984	25158.5	5030.8	1600
2014	S01EE03	Finnmark fylkeskommune	0-49	Men	-1	-1	25158.5	-1	-1
2014	S01EE04	Finnmark fylkeskommune	0-49	Men	-1	-1	25158.5	-1	-1
2014	S01EE05	Finnmark fylkeskommune	0-49	Men	-1	-1	25158.5	-1	-1
2014	Totalt S01E ekskl.S01EC01	Finnmark fylkeskommune	0-49	Men	33	1.31168	25158.5	37931.2	8280
2015	S01EA05	Finnmark fylkeskommune	0-49	Men	-1	-1	25089	-1	-1
2015	S01EB01	Finnmark fylkeskommune	0-49	Men	-1	-1	25089	-1	-1
2015	S01EC03	Finnmark fylkeskommune	0-49	Men	-1	-1	25089	-1	-1
2015	S01EC04	Finnmark fylkeskommune	0-49	Men	-1	-1	25089	-1	-1
2015	S01ED01	Finnmark fylkeskommune	0-49	Men	6	0.239149	25089	5490.2	1160
2015	S01ED51	Finnmark fylkeskommune	0-49	Men	13	0.518155	25089	12080.8	2380
2015	S01EE01	Finnmark fylkeskommune	0-49	Men	8	0.318865	25089	4438.3	1455
2015	S01EE03	Finnmark fylkeskommune	0-49	Men	-1	-1	25089	-1	-1
2015	S01EE04	Finnmark fylkeskommune	0-49	Men	-1	-1	25089	-1	-1
2015	S01EE05	Finnmark fylkeskommune	0-49	Men	-1	-1	25089	-1	-1
2015	Totalt S01E ekskl.S01EC01	Finnmark fylkeskommune	0-49	Men	27	1.07617	25089	42122	7965
2016	S01EA05	Finnmark fylkeskommune	0-49	Men	-1	-1	25001.5	-1	-1
2016	S01EB01	Finnmark fylkeskommune	0-49	Men	-1	-1	25001.5	-1	-1
2016	S01EC03	Finnmark fylkeskommune	0-49	Men	-1	-1	25001.5	-1	-1
2016	S01EC04	Finnmark fylkeskommune	0-49	Men	-1	-1	25001.5	-1	-1
2016	S01ED01	Finnmark fylkeskommune	0-49	Men	9	0.359978	25001.5	4902.58	1625
2016	S01ED51	Finnmark fylkeskommune	0-49	Men	18	0.719957	25001.5	19358.9	3330
2016	S01EE01	Finnmark fylkeskommune	0-49	Men	5	0.199988	25001.5	3400.4	1005
2016	S01EE03	Finnmark fylkeskommune	0-49	Men	-1	-1	25001.5	-1	-1
2016	S01EE04	Finnmark fylkeskommune	0-49	Men	-1	-1	25001.5	-1	-1
2016	S01EE05	Finnmark fylkeskommune	0-49	Men	-1	-1	25001.5	-1	-1
2016	Totalt S01E ekskl.S01EC01	Finnmark fylkeskommune	0-49	Men	32	1.27992	25001.5	43313.9	8251.67
2017	S01EA03	Finnmark fylkeskommune	0-49	Men	-1	-1	24860.5	-1	-1
2017	S01EA05	Finnmark fylkeskommune	0-49	Men	-1	-1	24860.5	-1	-1
2017	S01EB01	Finnmark fylkeskommune	0-49	Men	-1	-1	24860.5	-1	-1
2017	S01EC03	Finnmark fylkeskommune	0-49	Men	-1	-1	24860.5	-1	-1
2017	S01EC04	Finnmark fylkeskommune	0-49	Men	-1	-1	24860.5	-1	-1
2017	S01ED01	Finnmark fylkeskommune	0-49	Men	9	0.36202	24860.5	5563.74	2265
2017	S01ED51	Finnmark fylkeskommune	0-49	Men	18	0.72404	24860.5	17651.8	3280
2017	S01EE01	Finnmark fylkeskommune	0-49	Men	6	0.241347	24860.5	5540.6	1470
2017	S01EE03	Finnmark fylkeskommune	0-49	Men	-1	-1	24860.5	-1	-1
2017	S01EE05	Finnmark fylkeskommune	0-49	Men	-1	-1	24860.5	-1	-1
2017	Totalt S01E ekskl.S01EC01	Finnmark fylkeskommune	0-49	Men	31	1.24696	24860.5	43078.8	9161.67
2018	S01EA05	Finnmark fylkeskommune	0-49	Men	-1	-1	24533	-1	-1
2018	S01EB01	Finnmark fylkeskommune	0-49	Men	-1	-1	24533	-1	-1
2018	S01EC03	Finnmark fylkeskommune	0-49	Men	-1	-1	24533	-1	-1
2018	S01EC04	Finnmark fylkeskommune	0-49	Men	-1	-1	24533	-1	-1
2018	S01ED01	Finnmark fylkeskommune	0-49	Men	11	0.448376	24533	4961.9	1825
2018	S01ED51	Finnmark fylkeskommune	0-49	Men	14	0.57066	24533	17124.9	3335
2018	S01EE01	Finnmark fylkeskommune	0-49	Men	10	0.407614	24533	6625.3	1745
2018	S01EE03	Finnmark fylkeskommune	0-49	Men	-1	-1	24533	-1	-1
2018	S01EE05	Finnmark fylkeskommune	0-49	Men	-1	-1	24533	-1	-1
2018	Totalt S01E ekskl.S01EC01	Finnmark fylkeskommune	0-49	Men	32	1.30437	24533	48493.5	9749.98
2004	S01EA05	Hedmark fylkeskommune	0-49	Women	6	0.106282	56453.5	7554.8	1600
2004	S01EC03	Hedmark fylkeskommune	0-49	Women	-1	-1	56453.5	-1	-1
2004	S01EC04	Hedmark fylkeskommune	0-49	Women	5	0.0885685	56453.5	5162.8	1125
2004	S01ED01	Hedmark fylkeskommune	0-49	Women	14	0.247992	56453.5	11376.9	5375
2004	S01ED02	Hedmark fylkeskommune	0-49	Women	-1	-1	56453.5	-1	-1
2004	S01ED51	Hedmark fylkeskommune	0-49	Women	10	0.177137	56453.5	17830.6	2674.97
2004	S01EE01	Hedmark fylkeskommune	0-49	Women	10	0.177137	56453.5	19217	2575
2004	S01EE04	Hedmark fylkeskommune	0-49	Women	-1	-1	56453.5	-1	-1
2004	Totalt S01E ekskl.S01EC01	Hedmark fylkeskommune	0-49	Women	28	0.495983	56453.5	71092	14891.6
2005	S01EA05	Hedmark fylkeskommune	0-49	Women	7	0.124832	56075.5	8683.7	1800
2005	S01EB01	Hedmark fylkeskommune	0-49	Women	-1	-1	56075.5	-1	-1
2005	S01EC03	Hedmark fylkeskommune	0-49	Women	-1	-1	56075.5	-1	-1
2005	S01EC04	Hedmark fylkeskommune	0-49	Women	5	0.0891655	56075.5	4564.4	1000
2005	S01ED01	Hedmark fylkeskommune	0-49	Women	15	0.267496	56075.5	12600	5830
2005	S01ED02	Hedmark fylkeskommune	0-49	Women	-1	-1	56075.5	-1	-1
2005	S01ED51	Hedmark fylkeskommune	0-49	Women	9	0.160498	56075.5	14033.1	2090
2005	S01EE01	Hedmark fylkeskommune	0-49	Women	9	0.160498	56075.5	22131.5	2875
2005	S01EE04	Hedmark fylkeskommune	0-49	Women	-1	-1	56075.5	-1	-1
2005	Totalt S01E ekskl.S01EC01	Hedmark fylkeskommune	0-49	Women	27	0.481494	56075.5	68778.6	14670
2006	S01EA05	Hedmark fylkeskommune	0-49	Women	6	0.107469	55830	7127.4	1475
2006	S01EB01	Hedmark fylkeskommune	0-49	Women	-1	-1	55830	-1	-1
2006	S01EC03	Hedmark fylkeskommune	0-49	Women	-1	-1	55830	-1	-1
2006	S01EC04	Hedmark fylkeskommune	0-49	Women	6	0.107469	55830	7254.6	1600
2006	S01ED01	Hedmark fylkeskommune	0-49	Women	11	0.197027	55830	8302.8	4105
2006	S01ED02	Hedmark fylkeskommune	0-49	Women	-1	-1	55830	-1	-1
2006	S01ED51	Hedmark fylkeskommune	0-49	Women	11	0.197027	55830	17504.9	2710
2006	S01EE01	Hedmark fylkeskommune	0-49	Women	7	0.125381	55830	11765.4	1625
2006	S01EE03	Hedmark fylkeskommune	0-49	Women	-1	-1	55830	-1	-1
2006	S01EE04	Hedmark fylkeskommune	0-49	Women	-1	-1	55830	-1	-1
2006	Totalt S01E ekskl.S01EC01	Hedmark fylkeskommune	0-49	Women	23	0.411965	55830	59394.9	12766.7
2007	S01EA05	Hedmark fylkeskommune	0-49	Women	8	0.143683	55678	6722.9	1375
2007	S01EB01	Hedmark fylkeskommune	0-49	Women	-1	-1	55678	-1	-1
2007	S01EC03	Hedmark fylkeskommune	0-49	Women	-1	-1	55678	-1	-1
2007	S01EC04	Hedmark fylkeskommune	0-49	Women	8	0.143683	55678	6499.8	1425
2007	S01ED01	Hedmark fylkeskommune	0-49	Women	10	0.179604	55678	6062.7	3050
2007	S01ED51	Hedmark fylkeskommune	0-49	Women	11	0.197565	55678	21463.1	3160
2007	S01EE01	Hedmark fylkeskommune	0-49	Women	10	0.179604	55678	14038.2	1950
2007	S01EE03	Hedmark fylkeskommune	0-49	Women	-1	-1	55678	-1	-1
2007	S01EE04	Hedmark fylkeskommune	0-49	Women	-1	-1	55678	-1	-1
2007	Totalt S01E ekskl.S01EC01	Hedmark fylkeskommune	0-49	Women	29	0.520852	55678	60581.7	12040
2008	S01EA05	Hedmark fylkeskommune	0-49	Women	-1	-1	55532.5	-1	-1
2008	S01EB01	Hedmark fylkeskommune	0-49	Women	-1	-1	55532.5	-1	-1
2008	S01EC04	Hedmark fylkeskommune	0-49	Women	7	0.126052	55532.5	5558.6	1225
2008	S01ED01	Hedmark fylkeskommune	0-49	Women	9	0.162067	55532.5	8690.9	3235
2008	S01ED51	Hedmark fylkeskommune	0-49	Women	12	0.21609	55532.5	23237.2	3410
2008	S01EE01	Hedmark fylkeskommune	0-49	Women	6	0.108045	55532.5	11665.7	1625
2008	S01EE03	Hedmark fylkeskommune	0-49	Women	-1	-1	55532.5	-1	-1
2008	S01EE04	Hedmark fylkeskommune	0-49	Women	-1	-1	55532.5	-1	-1
2008	Totalt S01E ekskl.S01EC01	Hedmark fylkeskommune	0-49	Women	28	0.504209	55532.5	58184.9	11210
2009	S01EA05	Hedmark fylkeskommune	0-49	Women	-1	-1	55462	-1	-1
2009	S01EB01	Hedmark fylkeskommune	0-49	Women	-1	-1	55462	-1	-1
2009	S01EC04	Hedmark fylkeskommune	0-49	Women	6	0.108182	55462	5711.1	1275
2009	S01ED01	Hedmark fylkeskommune	0-49	Women	15	0.270455	55462	11758.2	4005
2009	S01ED02	Hedmark fylkeskommune	0-49	Women	-1	-1	55462	-1	-1
2009	S01ED51	Hedmark fylkeskommune	0-49	Women	13	0.234395	55462	23862.4	3690
2009	S01EE01	Hedmark fylkeskommune	0-49	Women	9	0.162273	55462	17554.7	2475
2009	S01EE03	Hedmark fylkeskommune	0-49	Women	-1	-1	55462	-1	-1
2009	S01EE04	Hedmark fylkeskommune	0-49	Women	-1	-1	55462	-1	-1
2009	S01EE05	Hedmark fylkeskommune	0-49	Women	-1	-1	55462	-1	-1
2009	Totalt S01E ekskl.S01EC01	Hedmark fylkeskommune	0-49	Women	31	0.558941	55462	71403.6	13575
2010	S01EA05	Hedmark fylkeskommune	0-49	Women	-1	-1	55479.5	-1	-1
2010	S01EC03	Hedmark fylkeskommune	0-49	Women	-1	-1	55479.5	-1	-1
2010	S01EC04	Hedmark fylkeskommune	0-49	Women	8	0.144197	55479.5	5594.7	1250
2010	S01ED01	Hedmark fylkeskommune	0-49	Women	15	0.27037	55479.5	13714.2	4450
2010	S01ED02	Hedmark fylkeskommune	0-49	Women	-1	-1	55479.5	-1	-1
2010	S01ED51	Hedmark fylkeskommune	0-49	Women	12	0.216296	55479.5	19561.4	2770
2010	S01EE01	Hedmark fylkeskommune	0-49	Women	6	0.108148	55479.5	6355.8	1125
2010	S01EE04	Hedmark fylkeskommune	0-49	Women	-1	-1	55479.5	-1	-1
2010	S01EE05	Hedmark fylkeskommune	0-49	Women	-1	-1	55479.5	-1	-1
2010	Totalt S01E ekskl.S01EC01	Hedmark fylkeskommune	0-49	Women	33	0.594814	55479.5	55799.8	11280
2011	S01EA05	Hedmark fylkeskommune	0-49	Women	5	0.0899782	55569	3082	825
2011	S01EC03	Hedmark fylkeskommune	0-49	Women	-1	-1	55569	-1	-1
2011	S01EC04	Hedmark fylkeskommune	0-49	Women	7	0.12597	55569	6394	1425
2011	S01ED01	Hedmark fylkeskommune	0-49	Women	18	0.323922	55569	18541.4	6280
2011	S01ED51	Hedmark fylkeskommune	0-49	Women	15	0.269935	55569	21879.6	3435
2011	S01EE01	Hedmark fylkeskommune	0-49	Women	-1	-1	55569	-1	-1
2011	S01EE04	Hedmark fylkeskommune	0-49	Women	-1	-1	55569	-1	-1
2011	S01EE05	Hedmark fylkeskommune	0-49	Women	-1	-1	55569	-1	-1
2011	Totalt S01E ekskl.S01EC01	Hedmark fylkeskommune	0-49	Women	35	0.629848	55569	63720	13991.7
2012	S01EA05	Hedmark fylkeskommune	0-49	Women	5	0.0899386	55593.5	3145.1	875
2012	S01EC03	Hedmark fylkeskommune	0-49	Women	-1	-1	55593.5	-1	-1
2012	S01EC04	Hedmark fylkeskommune	0-49	Women	6	0.107926	55593.5	5001.7	1125
2012	S01ED01	Hedmark fylkeskommune	0-49	Women	16	0.287803	55593.5	13333.5	4755
2012	S01ED02	Hedmark fylkeskommune	0-49	Women	-1	-1	55593.5	-1	-1
2012	S01ED51	Hedmark fylkeskommune	0-49	Women	14	0.251828	55593.5	17229.8	2920
2012	S01EE01	Hedmark fylkeskommune	0-49	Women	-1	-1	55593.5	-1	-1
2012	S01EE03	Hedmark fylkeskommune	0-49	Women	-1	-1	55593.5	-1	-1
2012	S01EE04	Hedmark fylkeskommune	0-49	Women	-1	-1	55593.5	-1	-1
2012	S01EE05	Hedmark fylkeskommune	0-49	Women	-1	-1	55593.5	-1	-1
2012	Totalt S01E ekskl.S01EC01	Hedmark fylkeskommune	0-49	Women	38	0.683533	55593.5	51037.9	11668.3
2013	S01EA05	Hedmark fylkeskommune	0-49	Women	-1	-1	55540	-1	-1
2013	S01EC04	Hedmark fylkeskommune	0-49	Women	7	0.126035	55540	7332.2	1650
2013	S01ED01	Hedmark fylkeskommune	0-49	Women	15	0.270076	55540	19061.6	6480
2013	S01ED02	Hedmark fylkeskommune	0-49	Women	-1	-1	55540	-1	-1
2013	S01ED51	Hedmark fylkeskommune	0-49	Women	12	0.216061	55540	10322.7	2670.03
2013	S01EE01	Hedmark fylkeskommune	0-49	Women	5	0.0900252	55540	3565	1300
2013	S01EE03	Hedmark fylkeskommune	0-49	Women	-1	-1	55540	-1	-1
2013	S01EE04	Hedmark fylkeskommune	0-49	Women	-1	-1	55540	-1	-1
2013	S01EE05	Hedmark fylkeskommune	0-49	Women	-1	-1	55540	-1	-1
2013	Totalt S01E ekskl.S01EC01	Hedmark fylkeskommune	0-49	Women	32	0.576161	55540	58738.2	15235
2014	S01EA05	Hedmark fylkeskommune	0-49	Women	-1	-1	55300.5	-1	-1
2014	S01EC03	Hedmark fylkeskommune	0-49	Women	-1	-1	55300.5	-1	-1
2014	S01EC04	Hedmark fylkeskommune	0-49	Women	6	0.108498	55300.5	6986.1	1500
2014	S01ED01	Hedmark fylkeskommune	0-49	Women	16	0.289328	55300.5	17292.1	5230
2014	S01ED02	Hedmark fylkeskommune	0-49	Women	-1	-1	55300.5	-1	-1
2014	S01ED51	Hedmark fylkeskommune	0-49	Women	15	0.271245	55300.5	15883	3885
2014	S01EE01	Hedmark fylkeskommune	0-49	Women	6	0.108498	55300.5	3881.5	1365
2014	S01EE03	Hedmark fylkeskommune	0-49	Women	-1	-1	55300.5	-1	-1
2014	S01EE04	Hedmark fylkeskommune	0-49	Women	-1	-1	55300.5	-1	-1
2014	S01EE05	Hedmark fylkeskommune	0-49	Women	-1	-1	55300.5	-1	-1
2014	Totalt S01E ekskl.S01EC01	Hedmark fylkeskommune	0-49	Women	39	0.705238	55300.5	63125.7	15008.3
2015	S01EA05	Hedmark fylkeskommune	0-49	Women	-1	-1	54969	-1	-1
2015	S01EC03	Hedmark fylkeskommune	0-49	Women	-1	-1	54969	-1	-1
2015	S01EC04	Hedmark fylkeskommune	0-49	Women	9	0.163729	54969	8208.7	1775
2015	S01EC54	Hedmark fylkeskommune	0-49	Women	-1	-1	54969	-1	-1
2015	S01ED01	Hedmark fylkeskommune	0-49	Women	18	0.327457	54969	18365.7	5370
2015	S01ED51	Hedmark fylkeskommune	0-49	Women	13	0.236497	54969	13568.8	3040
2015	S01EE01	Hedmark fylkeskommune	0-49	Women	8	0.145537	54969	4663.3	1455
2015	S01EE04	Hedmark fylkeskommune	0-49	Women	-1	-1	54969	-1	-1
2015	S01EE05	Hedmark fylkeskommune	0-49	Women	5	0.0909604	54969	8804.9	1230
2015	Totalt S01E ekskl.S01EC01	Hedmark fylkeskommune	0-49	Women	39	0.709491	54969	62562.1	14370
2016	S01EA05	Hedmark fylkeskommune	0-49	Women	-1	-1	54750	-1	-1
2016	S01EC03	Hedmark fylkeskommune	0-49	Women	5	0.0913242	54750	4023.2	603.334
2016	S01EC04	Hedmark fylkeskommune	0-49	Women	8	0.146119	54750	5984.1	1300
2016	S01EC54	Hedmark fylkeskommune	0-49	Women	-1	-1	54750	-1	-1
2016	S01ED01	Hedmark fylkeskommune	0-49	Women	18	0.328767	54750	20702.6	5880
2016	S01ED51	Hedmark fylkeskommune	0-49	Women	14	0.255708	54750	11594.5	2160
2016	S01EE01	Hedmark fylkeskommune	0-49	Women	9	0.164384	54750	9296.6	2670
2016	S01EE03	Hedmark fylkeskommune	0-49	Women	-1	-1	54750	-1	-1
2016	S01EE04	Hedmark fylkeskommune	0-49	Women	-1	-1	54750	-1	-1
2016	S01EE05	Hedmark fylkeskommune	0-49	Women	-1	-1	54750	-1	-1
2016	Totalt S01E ekskl.S01EC01	Hedmark fylkeskommune	0-49	Women	41	0.748858	54750	70373.9	15643.3
2017	S01EA05	Hedmark fylkeskommune	0-49	Women	6	0.109974	54558.5	2597.6	775
2017	S01EC03	Hedmark fylkeskommune	0-49	Women	6	0.109974	54558.5	5753.3	880
2017	S01EC04	Hedmark fylkeskommune	0-49	Women	9	0.164961	54558.5	7866.9	1725
2017	S01EC54	Hedmark fylkeskommune	0-49	Women	-1	-1	54558.5	-1	-1
2017	S01ED01	Hedmark fylkeskommune	0-49	Women	15	0.274934	54558.5	21421	5880
2017	S01ED51	Hedmark fylkeskommune	0-49	Women	15	0.274934	54558.5	16433.2	2880
2017	S01EE01	Hedmark fylkeskommune	0-49	Women	8	0.146632	54558.5	6650.2	1770
2017	S01EE03	Hedmark fylkeskommune	0-49	Women	-1	-1	54558.5	-1	-1
2017	S01EE04	Hedmark fylkeskommune	0-49	Women	-1	-1	54558.5	-1	-1
2017	S01EE05	Hedmark fylkeskommune	0-49	Women	-1	-1	54558.5	-1	-1
2017	Totalt S01E ekskl.S01EC01	Hedmark fylkeskommune	0-49	Women	44	0.806474	54558.5	70945.8	15500
2018	S01EA05	Hedmark fylkeskommune	0-49	Women	6	0.110435	54330.5	5146	1400
2018	S01EC03	Hedmark fylkeskommune	0-49	Women	-1	-1	54330.5	-1	-1
2018	S01EC04	Hedmark fylkeskommune	0-49	Women	13	0.239276	54330.5	10229.1	2224.97
2018	S01EC54	Hedmark fylkeskommune	0-49	Women	-1	-1	54330.5	-1	-1
2018	S01ED01	Hedmark fylkeskommune	0-49	Women	20	0.368117	54330.5	26712.3	5805
2018	S01ED51	Hedmark fylkeskommune	0-49	Women	17	0.3129	54330.5	22687.3	4440
2018	S01EE01	Hedmark fylkeskommune	0-49	Women	13	0.239276	54330.5	9565.3	2670
2018	S01EE04	Hedmark fylkeskommune	0-49	Women	-1	-1	54330.5	-1	-1
2018	S01EE05	Hedmark fylkeskommune	0-49	Women	-1	-1	54330.5	-1	-1
2018	Totalt S01E ekskl.S01EC01	Hedmark fylkeskommune	0-49	Women	46	0.84667	54330.5	92307.8	19230
2004	S01EA05	Hedmark fylkeskommune	0-49	Men	-1	-1	58897	-1	-1
2004	S01EB01	Hedmark fylkeskommune	0-49	Men	-1	-1	58897	-1	-1
2004	S01EC03	Hedmark fylkeskommune	0-49	Men	-1	-1	58897	-1	-1
2004	S01EC04	Hedmark fylkeskommune	0-49	Men	-1	-1	58897	-1	-1
2004	S01ED01	Hedmark fylkeskommune	0-49	Men	23	0.390512	58897	13759.8	6975
2004	S01ED02	Hedmark fylkeskommune	0-49	Men	-1	-1	58897	-1	-1
2004	S01ED51	Hedmark fylkeskommune	0-49	Men	11	0.186767	58897	21193.2	2825
2004	S01EE01	Hedmark fylkeskommune	0-49	Men	10	0.169788	58897	14363.5	1925
2004	S01EE04	Hedmark fylkeskommune	0-49	Men	-1	-1	58897	-1	-1
2004	Totalt S01E ekskl.S01EC01	Hedmark fylkeskommune	0-49	Men	44	0.747067	58897	59526.7	13755
2005	S01EA05	Hedmark fylkeskommune	0-49	Men	-1	-1	58505.5	-1	-1
2005	S01EB01	Hedmark fylkeskommune	0-49	Men	-1	-1	58505.5	-1	-1
2005	S01EC03	Hedmark fylkeskommune	0-49	Men	-1	-1	58505.5	-1	-1
2005	S01EC04	Hedmark fylkeskommune	0-49	Men	-1	-1	58505.5	-1	-1
2005	S01ED01	Hedmark fylkeskommune	0-49	Men	20	0.341848	58505.5	13489.8	6900
2005	S01ED02	Hedmark fylkeskommune	0-49	Men	-1	-1	58505.5	-1	-1
2005	S01ED51	Hedmark fylkeskommune	0-49	Men	15	0.256386	58505.5	20104.4	2700
2005	S01EE01	Hedmark fylkeskommune	0-49	Men	16	0.273479	58505.5	22667.9	2950
2005	S01EE04	Hedmark fylkeskommune	0-49	Men	-1	-1	58505.5	-1	-1
2005	Totalt S01E ekskl.S01EC01	Hedmark fylkeskommune	0-49	Men	41	0.700789	58505.5	70701.5	15200
2006	S01EA05	Hedmark fylkeskommune	0-49	Men	-1	-1	58159	-1	-1
2006	S01EB01	Hedmark fylkeskommune	0-49	Men	-1	-1	58159	-1	-1
2006	S01EC03	Hedmark fylkeskommune	0-49	Men	-1	-1	58159	-1	-1
2006	S01EC04	Hedmark fylkeskommune	0-49	Men	-1	-1	58159	-1	-1
2006	S01ED01	Hedmark fylkeskommune	0-49	Men	20	0.343885	58159	19399.8	9850
2006	S01ED02	Hedmark fylkeskommune	0-49	Men	-1	-1	58159	-1	-1
2006	S01ED51	Hedmark fylkeskommune	0-49	Men	18	0.309496	58159	31474.5	4350
2006	S01EE01	Hedmark fylkeskommune	0-49	Men	13	0.223525	58159	20941.1	2900
2006	S01EE04	Hedmark fylkeskommune	0-49	Men	-1	-1	58159	-1	-1
2006	Totalt S01E ekskl.S01EC01	Hedmark fylkeskommune	0-49	Men	41	0.704964	58159	84096.5	19455
2007	S01EA05	Hedmark fylkeskommune	0-49	Men	-1	-1	57946	-1	-1
2007	S01EB01	Hedmark fylkeskommune	0-49	Men	-1	-1	57946	-1	-1
2007	S01EC03	Hedmark fylkeskommune	0-49	Men	-1	-1	57946	-1	-1
2007	S01EC04	Hedmark fylkeskommune	0-49	Men	5	0.0862872	57946	5427.2	1200
2007	S01ED01	Hedmark fylkeskommune	0-49	Men	21	0.362406	57946	17228	8625
2007	S01ED02	Hedmark fylkeskommune	0-49	Men	-1	-1	57946	-1	-1
2007	S01ED51	Hedmark fylkeskommune	0-49	Men	17	0.293377	57946	34352.5	4790
2007	S01EE01	Hedmark fylkeskommune	0-49	Men	11	0.189832	57946	21666.6	3050
2007	S01EE04	Hedmark fylkeskommune	0-49	Men	-1	-1	57946	-1	-1
2007	Totalt S01E ekskl.S01EC01	Hedmark fylkeskommune	0-49	Men	45	0.776585	57946	86114.9	19348.3
2008	S01EA05	Hedmark fylkeskommune	0-49	Men	-1	-1	57933	-1	-1
2008	S01EB01	Hedmark fylkeskommune	0-49	Men	-1	-1	57933	-1	-1
2008	S01EC03	Hedmark fylkeskommune	0-49	Men	-1	-1	57933	-1	-1
2008	S01EC04	Hedmark fylkeskommune	0-49	Men	6	0.103568	57933	5613.6	1225
2008	S01ED01	Hedmark fylkeskommune	0-49	Men	23	0.39701	57933	16745.8	8350
2008	S01ED02	Hedmark fylkeskommune	0-49	Men	-1	-1	57933	-1	-1
2008	S01ED51	Hedmark fylkeskommune	0-49	Men	18	0.310704	57933	33379.3	4665
2008	S01EE01	Hedmark fylkeskommune	0-49	Men	12	0.207136	57933	17950.2	2500
2008	S01EE03	Hedmark fylkeskommune	0-49	Men	-1	-1	57933	-1	-1
2008	S01EE04	Hedmark fylkeskommune	0-49	Men	-1	-1	57933	-1	-1
2008	Totalt S01E ekskl.S01EC01	Hedmark fylkeskommune	0-49	Men	47	0.811282	57933	83096.5	18860
2009	S01EA05	Hedmark fylkeskommune	0-49	Men	5	0.0862604	57964	7598.9	1650
2009	S01EC03	Hedmark fylkeskommune	0-49	Men	-1	-1	57964	-1	-1
2009	S01EC04	Hedmark fylkeskommune	0-49	Men	6	0.103513	57964	3025.6	675
2009	S01ED01	Hedmark fylkeskommune	0-49	Men	22	0.379546	57964	19349.5	8485
2009	S01ED02	Hedmark fylkeskommune	0-49	Men	-1	-1	57964	-1	-1
2009	S01ED51	Hedmark fylkeskommune	0-49	Men	20	0.345042	57964	34287.8	4805
2009	S01EE01	Hedmark fylkeskommune	0-49	Men	12	0.207025	57964	16074.1	2275
2009	S01EE03	Hedmark fylkeskommune	0-49	Men	-1	-1	57964	-1	-1
2009	S01EE04	Hedmark fylkeskommune	0-49	Men	-1	-1	57964	-1	-1
2009	S01EE05	Hedmark fylkeskommune	0-49	Men	-1	-1	57964	-1	-1
2009	Totalt S01E ekskl.S01EC01	Hedmark fylkeskommune	0-49	Men	47	0.810848	57964	101248	21596.7
2010	S01EA05	Hedmark fylkeskommune	0-49	Men	5	0.0859867	58148.5	4306.3	975
2010	S01EB01	Hedmark fylkeskommune	0-49	Men	-1	-1	58148.5	-1	-1
2010	S01EC03	Hedmark fylkeskommune	0-49	Men	-1	-1	58148.5	-1	-1
2010	S01EC04	Hedmark fylkeskommune	0-49	Men	5	0.0859867	58148.5	3056.3	675
2010	S01ED01	Hedmark fylkeskommune	0-49	Men	24	0.412736	58148.5	20779	8405
2010	S01ED02	Hedmark fylkeskommune	0-49	Men	-1	-1	58148.5	-1	-1
2010	S01ED51	Hedmark fylkeskommune	0-49	Men	24	0.412736	58148.5	48890.7	6835
2010	S01EE01	Hedmark fylkeskommune	0-49	Men	10	0.171973	58148.5	10732.5	2025
2010	S01EE03	Hedmark fylkeskommune	0-49	Men	-1	-1	58148.5	-1	-1
2010	S01EE04	Hedmark fylkeskommune	0-49	Men	-1	-1	58148.5	-1	-1
2010	S01EE05	Hedmark fylkeskommune	0-49	Men	-1	-1	58148.5	-1	-1
2010	Totalt S01E ekskl.S01EC01	Hedmark fylkeskommune	0-49	Men	55	0.945854	58148.5	103845	21155
2011	S01EA05	Hedmark fylkeskommune	0-49	Men	6	0.102961	58274.5	5337.3	1475
2011	S01EC03	Hedmark fylkeskommune	0-49	Men	-1	-1	58274.5	-1	-1
2011	S01EC04	Hedmark fylkeskommune	0-49	Men	5	0.0858008	58274.5	4124.9	925
2011	S01ED01	Hedmark fylkeskommune	0-49	Men	25	0.429004	58274.5	21132.3	8500
2011	S01ED51	Hedmark fylkeskommune	0-49	Men	25	0.429004	58274.5	39810	6105
2011	S01EE01	Hedmark fylkeskommune	0-49	Men	9	0.154441	58274.5	6463.4	1950
2011	S01EE04	Hedmark fylkeskommune	0-49	Men	5	0.0858008	58274.5	7663.3	1350
2011	S01EE05	Hedmark fylkeskommune	0-49	Men	6	0.102961	58274.5	14529.8	1620
2011	Totalt S01E ekskl.S01EC01	Hedmark fylkeskommune	0-49	Men	55	0.943809	58274.5	100341	22125
2012	S01EA05	Hedmark fylkeskommune	0-49	Men	6	0.10278	58377	5237.6	1525
2012	S01EB01	Hedmark fylkeskommune	0-49	Men	-1	-1	58377	-1	-1
2012	S01EC03	Hedmark fylkeskommune	0-49	Men	-1	-1	58377	-1	-1
2012	S01EC04	Hedmark fylkeskommune	0-49	Men	-1	-1	58377	-1	-1
2012	S01ED01	Hedmark fylkeskommune	0-49	Men	23	0.393991	58377	17995.3	8460
2012	S01ED51	Hedmark fylkeskommune	0-49	Men	24	0.411121	58377	34790.7	6595
2012	S01EE01	Hedmark fylkeskommune	0-49	Men	11	0.18843	58377	6734.7	2025
2012	S01EE04	Hedmark fylkeskommune	0-49	Men	-1	-1	58377	-1	-1
2012	S01EE05	Hedmark fylkeskommune	0-49	Men	-1	-1	58377	-1	-1
2012	Totalt S01E ekskl.S01EC01	Hedmark fylkeskommune	0-49	Men	57	0.976412	58377	85924.3	21820
2013	S01EA05	Hedmark fylkeskommune	0-49	Men	8	0.136923	58427	7047.4	2025
2013	S01EC03	Hedmark fylkeskommune	0-49	Men	-1	-1	58427	-1	-1
2013	S01EC04	Hedmark fylkeskommune	0-49	Men	5	0.0855769	58427	5660.9	1275
2013	S01ED01	Hedmark fylkeskommune	0-49	Men	25	0.427884	58427	18902.9	8065
2013	S01ED51	Hedmark fylkeskommune	0-49	Men	25	0.427884	58427	21025.5	5305
2013	S01EE01	Hedmark fylkeskommune	0-49	Men	13	0.2225	58427	6679.1	2220
2013	S01EE04	Hedmark fylkeskommune	0-49	Men	-1	-1	58427	-1	-1
2013	S01EE05	Hedmark fylkeskommune	0-49	Men	-1	-1	58427	-1	-1
2013	Totalt S01E ekskl.S01EC01	Hedmark fylkeskommune	0-49	Men	59	1.00981	58427	81280	21741.7
2014	S01EA05	Hedmark fylkeskommune	0-49	Men	7	0.119956	58354.5	6047.41	1725
2014	S01EB01	Hedmark fylkeskommune	0-49	Men	-1	-1	58354.5	-1	-1
2014	S01EC03	Hedmark fylkeskommune	0-49	Men	-1	-1	58354.5	-1	-1
2014	S01EC04	Hedmark fylkeskommune	0-49	Men	12	0.20564	58354.5	16618.5	3675
2014	S01ED01	Hedmark fylkeskommune	0-49	Men	22	0.377006	58354.5	20313.3	7290
2014	S01ED02	Hedmark fylkeskommune	0-49	Men	-1	-1	58354.5	-1	-1
2014	S01ED51	Hedmark fylkeskommune	0-49	Men	27	0.462689	58354.5	32031.2	6994.98
2014	S01EE01	Hedmark fylkeskommune	0-49	Men	15	0.25705	58354.5	9379.6	2990
2014	S01EE04	Hedmark fylkeskommune	0-49	Men	-1	-1	58354.5	-1	-1
2014	S01EE05	Hedmark fylkeskommune	0-49	Men	7	0.119956	58354.5	15226.4	1710
2014	Totalt S01E ekskl.S01EC01	Hedmark fylkeskommune	0-49	Men	57	0.976788	58354.5	104350	25115
2015	S01EA05	Hedmark fylkeskommune	0-49	Men	-1	-1	58095	-1	-1
2015	S01EB01	Hedmark fylkeskommune	0-49	Men	-1	-1	58095	-1	-1
2015	S01EC03	Hedmark fylkeskommune	0-49	Men	-1	-1	58095	-1	-1
2015	S01EC04	Hedmark fylkeskommune	0-49	Men	13	0.223771	58095	15475.3	3425
2015	S01EC54	Hedmark fylkeskommune	0-49	Men	-1	-1	58095	-1	-1
2015	S01ED01	Hedmark fylkeskommune	0-49	Men	14	0.240985	58095	13471.7	4285
2015	S01ED02	Hedmark fylkeskommune	0-49	Men	-1	-1	58095	-1	-1
2015	S01ED51	Hedmark fylkeskommune	0-49	Men	21	0.361477	58095	34465.3	6820.02
2015	S01EE01	Hedmark fylkeskommune	0-49	Men	13	0.223771	58095	9254.3	2760
2015	S01EE04	Hedmark fylkeskommune	0-49	Men	-1	-1	58095	-1	-1
2015	S01EE05	Hedmark fylkeskommune	0-49	Men	-1	-1	58095	-1	-1
2015	Totalt S01E ekskl.S01EC01	Hedmark fylkeskommune	0-49	Men	49	0.843446	58095	102047	21996.7
2016	S01EA05	Hedmark fylkeskommune	0-49	Men	-1	-1	57818	-1	-1
2016	S01EB01	Hedmark fylkeskommune	0-49	Men	-1	-1	57818	-1	-1
2016	S01EC03	Hedmark fylkeskommune	0-49	Men	-1	-1	57818	-1	-1
2016	S01EC04	Hedmark fylkeskommune	0-49	Men	14	0.242139	57818	12709.3	2825
2016	S01EC54	Hedmark fylkeskommune	0-49	Men	-1	-1	57818	-1	-1
2016	S01ED01	Hedmark fylkeskommune	0-49	Men	14	0.242139	57818	14469.4	4769.95
2016	S01ED02	Hedmark fylkeskommune	0-49	Men	-1	-1	57818	-1	-1
2016	S01ED51	Hedmark fylkeskommune	0-49	Men	18	0.311322	57818	30329.2	5180
2016	S01EE01	Hedmark fylkeskommune	0-49	Men	17	0.294026	57818	13626.3	3600
2016	S01EE04	Hedmark fylkeskommune	0-49	Men	-1	-1	57818	-1	-1
2016	S01EE05	Hedmark fylkeskommune	0-49	Men	-1	-1	57818	-1	-1
2016	Totalt S01E ekskl.S01EC01	Hedmark fylkeskommune	0-49	Men	47	0.812896	57818	93766.1	19905
2017	S01EA05	Hedmark fylkeskommune	0-49	Men	-1	-1	57761.5	-1	-1
2017	S01EC03	Hedmark fylkeskommune	0-49	Men	-1	-1	57761.5	-1	-1
2017	S01EC04	Hedmark fylkeskommune	0-49	Men	10	0.173126	57761.5	9140.9	2025
2017	S01ED01	Hedmark fylkeskommune	0-49	Men	17	0.294314	57761.5	18478.5	5644.95
2017	S01ED02	Hedmark fylkeskommune	0-49	Men	-1	-1	57761.5	-1	-1
2017	S01ED51	Hedmark fylkeskommune	0-49	Men	19	0.328939	57761.5	27702.1	4680
2017	S01EE01	Hedmark fylkeskommune	0-49	Men	14	0.242376	57761.5	14659.7	3675
2017	S01EE03	Hedmark fylkeskommune	0-49	Men	-1	-1	57761.5	-1	-1
2017	S01EE04	Hedmark fylkeskommune	0-49	Men	-1	-1	57761.5	-1	-1
2017	S01EE05	Hedmark fylkeskommune	0-49	Men	5	0.0865628	57761.5	7120.6	1020
2017	Totalt S01E ekskl.S01EC01	Hedmark fylkeskommune	0-49	Men	49	0.848316	57761.5	84156.9	18535
2018	S01EA05	Hedmark fylkeskommune	0-49	Men	-1	-1	57495.5	-1	-1
2018	S01EC03	Hedmark fylkeskommune	0-49	Men	-1	-1	57495.5	-1	-1
2018	S01EC04	Hedmark fylkeskommune	0-49	Men	12	0.208712	57495.5	9198.5	2025
2018	S01EC54	Hedmark fylkeskommune	0-49	Men	-1	-1	57495.5	-1	-1
2018	S01ED01	Hedmark fylkeskommune	0-49	Men	21	0.365246	57495.5	25632.5	6575
2018	S01ED02	Hedmark fylkeskommune	0-49	Men	-1	-1	57495.5	-1	-1
2018	S01ED51	Hedmark fylkeskommune	0-49	Men	24	0.417424	57495.5	18513.2	3990
2018	S01EE01	Hedmark fylkeskommune	0-49	Men	18	0.313068	57495.5	15660.1	4085
2018	S01EE03	Hedmark fylkeskommune	0-49	Men	-1	-1	57495.5	-1	-1
2018	S01EE04	Hedmark fylkeskommune	0-49	Men	-1	-1	57495.5	-1	-1
2018	S01EE05	Hedmark fylkeskommune	0-49	Men	-1	-1	57495.5	-1	-1
2018	Totalt S01E ekskl.S01EC01	Hedmark fylkeskommune	0-49	Men	52	0.904419	57495.5	82382.3	19035
2004	S01EA02	Hordaland fylkeskommune	0-49	Women	-1	-1	148684	-1	-1
2004	S01EA05	Hordaland fylkeskommune	0-49	Women	5	0.0336285	148684	2931.4	625
2004	S01EB01	Hordaland fylkeskommune	0-49	Women	-1	-1	148684	-1	-1
2004	S01EC03	Hordaland fylkeskommune	0-49	Women	-1	-1	148684	-1	-1
2004	S01EC04	Hordaland fylkeskommune	0-49	Women	9	0.0605313	148684	9786	2025
2004	S01ED01	Hordaland fylkeskommune	0-49	Women	66	0.443896	148684	44841.4	20595
2004	S01ED02	Hordaland fylkeskommune	0-49	Women	6	0.0403542	148684	6702.9	1570
2004	S01ED51	Hordaland fylkeskommune	0-49	Women	34	0.228674	148684	72921.2	9875
2004	S01EE01	Hordaland fylkeskommune	0-49	Women	33	0.221948	148684	61763	8200
2004	S01EE04	Hordaland fylkeskommune	0-49	Women	8	0.0538056	148684	11930.4	1675
2004	Totalt S01E ekskl.S01EC01	Hordaland fylkeskommune	0-49	Women	123	0.827261	148684	216614	45740
2005	S01EA05	Hordaland fylkeskommune	0-49	Women	11	0.0736367	149382	7859	1625
2005	S01EB01	Hordaland fylkeskommune	0-49	Women	-1	-1	149382	-1	-1
2005	S01EC03	Hordaland fylkeskommune	0-49	Women	7	0.0468597	149382	5387.1	683.335
2005	S01EC04	Hordaland fylkeskommune	0-49	Women	16	0.107108	149382	12844.9	2675
2005	S01ED01	Hordaland fylkeskommune	0-49	Women	65	0.435126	149382	40121.3	18745
2005	S01ED02	Hordaland fylkeskommune	0-49	Women	5	0.0334712	149382	6441.6	1465
2005	S01ED51	Hordaland fylkeskommune	0-49	Women	41	0.274464	149382	77351.9	10125
2005	S01EE01	Hordaland fylkeskommune	0-49	Women	39	0.261076	149382	66147.5	8550
2005	S01EE04	Hordaland fylkeskommune	0-49	Women	10	0.0669425	149382	18043.5	2475
2005	Totalt S01E ekskl.S01EC01	Hordaland fylkeskommune	0-49	Women	139	0.9305	149382	234496	46423.3
2006	S01EA03	Hordaland fylkeskommune	0-49	Women	-1	-1	150170	-1	-1
2006	S01EA05	Hordaland fylkeskommune	0-49	Women	12	0.0799097	150170	11372	2350
2006	S01EB01	Hordaland fylkeskommune	0-49	Women	-1	-1	150170	-1	-1
2006	S01EC03	Hordaland fylkeskommune	0-49	Women	-1	-1	150170	-1	-1
2006	S01EC04	Hordaland fylkeskommune	0-49	Women	20	0.133183	150170	28258.8	5900
2006	S01EC05	Hordaland fylkeskommune	0-49	Women	-1	-1	150170	-1	-1
2006	S01ED01	Hordaland fylkeskommune	0-49	Women	54	0.359594	150170	39136.2	18695
2006	S01ED02	Hordaland fylkeskommune	0-49	Women	6	0.0399549	150170	4579.3	1185
2006	S01ED51	Hordaland fylkeskommune	0-49	Women	38	0.253047	150170	70095.8	9725
2006	S01EE01	Hordaland fylkeskommune	0-49	Women	39	0.259707	150170	64992.6	8850
2006	S01EE04	Hordaland fylkeskommune	0-49	Women	10	0.0665914	150170	19655.6	2925
2006	Totalt S01E ekskl.S01EC01	Hordaland fylkeskommune	0-49	Women	123	0.819074	150170	245847	50630
2007	S01EA03	Hordaland fylkeskommune	0-49	Women	-1	-1	151190	-1	-1
2007	S01EA05	Hordaland fylkeskommune	0-49	Women	8	0.0529136	151190	6075.1	1275
2007	S01EB01	Hordaland fylkeskommune	0-49	Women	-1	-1	151190	-1	-1
2007	S01EC03	Hordaland fylkeskommune	0-49	Women	-1	-1	151190	-1	-1
2007	S01EC04	Hordaland fylkeskommune	0-49	Women	26	0.171969	151190	30304	6425
2007	S01EC05	Hordaland fylkeskommune	0-49	Women	-1	-1	151190	-1	-1
2007	S01ED01	Hordaland fylkeskommune	0-49	Women	68	0.449765	151190	53529.5	25490
2007	S01ED02	Hordaland fylkeskommune	0-49	Women	5	0.033071	151190	4132.7	1410
2007	S01ED51	Hordaland fylkeskommune	0-49	Women	42	0.277796	151190	68369.5	9355
2007	S01EE01	Hordaland fylkeskommune	0-49	Women	37	0.244725	151190	49281.4	6750
2007	S01EE04	Hordaland fylkeskommune	0-49	Women	10	0.0661419	151190	10807.4	1600
2007	Totalt S01E ekskl.S01EC01	Hordaland fylkeskommune	0-49	Women	134	0.886302	151190	227786	52958.3
2008	S01EA02	Hordaland fylkeskommune	0-49	Women	-1	-1	152792	-1	-1
2008	S01EA03	Hordaland fylkeskommune	0-49	Women	-1	-1	152792	-1	-1
2008	S01EA05	Hordaland fylkeskommune	0-49	Women	7	0.0458141	152792	2946.7	600
2008	S01EB01	Hordaland fylkeskommune	0-49	Women	6	0.0392692	152792	1911.2	232.5
2008	S01EC03	Hordaland fylkeskommune	0-49	Women	-1	-1	152792	-1	-1
2008	S01EC04	Hordaland fylkeskommune	0-49	Women	17	0.111263	152792	18845.2	4025
2008	S01ED01	Hordaland fylkeskommune	0-49	Women	58	0.379602	152792	40986.6	18840
2008	S01ED02	Hordaland fylkeskommune	0-49	Women	6	0.0392692	152792	4867.3	1620
2008	S01ED51	Hordaland fylkeskommune	0-49	Women	53	0.346878	152792	76045.5	10545
2008	S01EE01	Hordaland fylkeskommune	0-49	Women	36	0.235615	152792	47262.1	6525
2008	S01EE03	Hordaland fylkeskommune	0-49	Women	-1	-1	152792	-1	-1
2008	S01EE04	Hordaland fylkeskommune	0-49	Women	8	0.0523589	152792	8758.7	1300
2008	Totalt S01E ekskl.S01EC01	Hordaland fylkeskommune	0-49	Women	130	0.850833	152792	205693	44327.5
2009	S01EA01	Hordaland fylkeskommune	0-49	Women	-1	-1	154872	-1	-1
2009	S01EA03	Hordaland fylkeskommune	0-49	Women	-1	-1	154872	-1	-1
2009	S01EA05	Hordaland fylkeskommune	0-49	Women	7	0.0451986	154872	3619.4	775
2009	S01EB01	Hordaland fylkeskommune	0-49	Women	-1	-1	154872	-1	-1
2009	S01EC03	Hordaland fylkeskommune	0-49	Women	-1	-1	154872	-1	-1
2009	S01EC04	Hordaland fylkeskommune	0-49	Women	16	0.103311	154872	19305.2	4075
2009	S01ED01	Hordaland fylkeskommune	0-49	Women	56	0.361589	154872	42838.9	19905
2009	S01ED02	Hordaland fylkeskommune	0-49	Women	-1	-1	154872	-1	-1
2009	S01ED51	Hordaland fylkeskommune	0-49	Women	49	0.31639	154872	81204.5	11015
2009	S01EE01	Hordaland fylkeskommune	0-49	Women	21	0.135596	154872	31636.9	4475
2009	S01EE03	Hordaland fylkeskommune	0-49	Women	-1	-1	154872	-1	-1
2009	S01EE04	Hordaland fylkeskommune	0-49	Women	5	0.0322847	154872	10363.5	1575
2009	S01EE05	Hordaland fylkeskommune	0-49	Women	-1	-1	154872	-1	-1
2009	Totalt S01E ekskl.S01EC01	Hordaland fylkeskommune	0-49	Women	120	0.774833	154872	200464	43895
2010	S01EA03	Hordaland fylkeskommune	0-49	Women	-1	-1	157115	-1	-1
2010	S01EA05	Hordaland fylkeskommune	0-49	Women	5	0.0318238	157115	5092.9	1300
2010	S01EB01	Hordaland fylkeskommune	0-49	Women	5	0.0318238	157115	544.5	230
2010	S01EC03	Hordaland fylkeskommune	0-49	Women	-1	-1	157115	-1	-1
2010	S01EC04	Hordaland fylkeskommune	0-49	Women	14	0.0891067	157115	14792.9	3225
2010	S01ED01	Hordaland fylkeskommune	0-49	Women	43	0.273685	157115	27913.5	12330
2010	S01ED02	Hordaland fylkeskommune	0-49	Women	-1	-1	157115	-1	-1
2010	S01ED51	Hordaland fylkeskommune	0-49	Women	49	0.311873	157115	81335.6	11040
2010	S01EE01	Hordaland fylkeskommune	0-49	Women	26	0.165484	157115	26876.4	5225
2010	S01EE03	Hordaland fylkeskommune	0-49	Women	-1	-1	157115	-1	-1
2010	S01EE04	Hordaland fylkeskommune	0-49	Women	6	0.0381886	157115	8891.9	1425
2010	S01EE05	Hordaland fylkeskommune	0-49	Women	5	0.0318238	157115	8301.3	870
2010	Totalt S01E ekskl.S01EC01	Hordaland fylkeskommune	0-49	Women	111	0.706489	157115	183930	37925
2011	S01EA03	Hordaland fylkeskommune	0-49	Women	-1	-1	158846	-1	-1
2011	S01EA05	Hordaland fylkeskommune	0-49	Women	7	0.0440678	158846	4741.7	1300
2011	S01EB01	Hordaland fylkeskommune	0-49	Women	7	0.0440678	158846	1020.3	205
2011	S01EC03	Hordaland fylkeskommune	0-49	Women	-1	-1	158846	-1	-1
2011	S01EC04	Hordaland fylkeskommune	0-49	Women	17	0.107022	158846	18855.3	4050
2011	S01ED01	Hordaland fylkeskommune	0-49	Women	45	0.283293	158846	43103.2	15180
2011	S01ED02	Hordaland fylkeskommune	0-49	Women	-1	-1	158846	-1	-1
2011	S01ED51	Hordaland fylkeskommune	0-49	Women	57	0.358838	158846	75442	11115
2011	S01EE01	Hordaland fylkeskommune	0-49	Women	33	0.207748	158846	18675.2	5525
2011	S01EE03	Hordaland fylkeskommune	0-49	Women	-1	-1	158846	-1	-1
2011	S01EE04	Hordaland fylkeskommune	0-49	Women	12	0.0755449	158846	13623.8	2375
2011	S01EE05	Hordaland fylkeskommune	0-49	Women	11	0.0692495	158846	10699.5	1170
2011	Totalt S01E ekskl.S01EC01	Hordaland fylkeskommune	0-49	Women	131	0.824698	158846	198985	43200
2012	S01EA03	Hordaland fylkeskommune	0-49	Women	-1	-1	160702	-1	-1
2012	S01EA05	Hordaland fylkeskommune	0-49	Women	9	0.0560043	160702	6035	1625
2012	S01EB01	Hordaland fylkeskommune	0-49	Women	6	0.0373362	160702	1579.1	95
2012	S01EC03	Hordaland fylkeskommune	0-49	Women	-1	-1	160702	-1	-1
2012	S01EC04	Hordaland fylkeskommune	0-49	Women	19	0.118231	160702	18865.3	4150
2012	S01ED01	Hordaland fylkeskommune	0-49	Women	45	0.280021	160702	40617.6	14070
2012	S01ED02	Hordaland fylkeskommune	0-49	Women	-1	-1	160702	-1	-1
2012	S01ED51	Hordaland fylkeskommune	0-49	Women	57	0.354694	160702	80671.1	13584.7
2012	S01EE01	Hordaland fylkeskommune	0-49	Women	24	0.149345	160702	12676.3	4150
2012	S01EE03	Hordaland fylkeskommune	0-49	Women	-1	-1	160702	-1	-1
2012	S01EE04	Hordaland fylkeskommune	0-49	Women	14	0.0871178	160702	21578.7	3600
2012	S01EE05	Hordaland fylkeskommune	0-49	Women	15	0.0933405	160702	32196.4	3480
2012	Totalt S01E ekskl.S01EC01	Hordaland fylkeskommune	0-49	Women	132	0.821396	160702	225237	46613.1
2013	S01EA03	Hordaland fylkeskommune	0-49	Women	-1	-1	162663	-1	-1
2013	S01EA05	Hordaland fylkeskommune	0-49	Women	9	0.0553291	162663	6069.3	1650
2013	S01EB01	Hordaland fylkeskommune	0-49	Women	8	0.0491814	162663	1706.5	95
2013	S01EC03	Hordaland fylkeskommune	0-49	Women	-1	-1	162663	-1	-1
2013	S01EC04	Hordaland fylkeskommune	0-49	Women	17	0.104511	162663	16567.3	3675
2013	S01ED01	Hordaland fylkeskommune	0-49	Women	49	0.301236	162663	47764.3	15690
2013	S01ED02	Hordaland fylkeskommune	0-49	Women	-1	-1	162663	-1	-1
2013	S01ED51	Hordaland fylkeskommune	0-49	Women	56	0.34427	162663	68048.1	13640
2013	S01EE01	Hordaland fylkeskommune	0-49	Women	16	0.0983629	162663	8835.2	3150
2013	S01EE03	Hordaland fylkeskommune	0-49	Women	-1	-1	162663	-1	-1
2013	S01EE04	Hordaland fylkeskommune	0-49	Women	19	0.116806	162663	22506.7	3775
2013	S01EE05	Hordaland fylkeskommune	0-49	Women	16	0.0983629	162663	26056.8	2850
2013	Totalt S01E ekskl.S01EC01	Hordaland fylkeskommune	0-49	Women	138	0.84838	162663	208673	46441.7
2014	S01EA03	Hordaland fylkeskommune	0-49	Women	-1	-1	164296	-1	-1
2014	S01EA05	Hordaland fylkeskommune	0-49	Women	12	0.0730391	164296	7475.03	2025
2014	S01EB01	Hordaland fylkeskommune	0-49	Women	6	0.0365196	164296	2474.9	125
2014	S01EC03	Hordaland fylkeskommune	0-49	Women	-1	-1	164296	-1	-1
2014	S01EC04	Hordaland fylkeskommune	0-49	Women	20	0.121732	164296	22150.7	4875
2014	S01ED01	Hordaland fylkeskommune	0-49	Women	48	0.292157	164296	44083.5	13410
2014	S01ED02	Hordaland fylkeskommune	0-49	Women	-1	-1	164296	-1	-1
2014	S01ED51	Hordaland fylkeskommune	0-49	Women	59	0.359109	164296	80808.7	15625
2014	S01EE01	Hordaland fylkeskommune	0-49	Women	22	0.133905	164296	11190	3725
2014	S01EE03	Hordaland fylkeskommune	0-49	Women	5	0.030433	164296	2197.6	420
2014	S01EE04	Hordaland fylkeskommune	0-49	Women	16	0.0973855	164296	24269.8	4050
2014	S01EE05	Hordaland fylkeskommune	0-49	Women	16	0.0973855	164296	27005.2	3030
2014	Totalt S01E ekskl.S01EC01	Hordaland fylkeskommune	0-49	Women	144	0.87647	164296	232294	48945
2015	S01EA03	Hordaland fylkeskommune	0-49	Women	8	0.0483223	165555	1472.8	166.669
2015	S01EA05	Hordaland fylkeskommune	0-49	Women	9	0.0543626	165555	6600.3	1800
2015	S01EB01	Hordaland fylkeskommune	0-49	Women	-1	-1	165555	-1	-1
2015	S01EC03	Hordaland fylkeskommune	0-49	Women	5	0.0302014	165555	12298.6	1840
2015	S01EC04	Hordaland fylkeskommune	0-49	Women	21	0.126846	165555	24732.3	5475
2015	S01EC54	Hordaland fylkeskommune	0-49	Women	-1	-1	165555	-1	-1
2015	S01ED01	Hordaland fylkeskommune	0-49	Women	48	0.289934	165555	45094.2	14155
2015	S01ED02	Hordaland fylkeskommune	0-49	Women	-1	-1	165555	-1	-1
2015	S01ED51	Hordaland fylkeskommune	0-49	Women	70	0.42282	165555	95686.5	16540
2015	S01EE01	Hordaland fylkeskommune	0-49	Women	15	0.0906043	165555	12019.3	3425
2015	S01EE03	Hordaland fylkeskommune	0-49	Women	5	0.0302014	165555	3069.8	660
2015	S01EE04	Hordaland fylkeskommune	0-49	Women	14	0.084564	165555	18169	3000
2015	S01EE05	Hordaland fylkeskommune	0-49	Women	15	0.0906043	165555	29471.5	4020
2015	Totalt S01E ekskl.S01EC01	Hordaland fylkeskommune	0-49	Women	147	0.887922	165555	253039	51976.7
2016	S01EA03	Hordaland fylkeskommune	0-49	Women	-1	-1	166139	-1	-1
2016	S01EA05	Hordaland fylkeskommune	0-49	Women	10	0.0601906	166139	8516.1	2225
2016	S01EB01	Hordaland fylkeskommune	0-49	Women	14	0.0842668	166139	6394	290
2016	S01EC03	Hordaland fylkeskommune	0-49	Women	9	0.0541715	166139	13642.5	2040
2016	S01EC04	Hordaland fylkeskommune	0-49	Women	23	0.138438	166139	25388.1	5625
2016	S01EC54	Hordaland fylkeskommune	0-49	Women	7	0.0421334	166139	8192.4	1050
2016	S01ED01	Hordaland fylkeskommune	0-49	Women	48	0.288915	166139	48772	15340
2016	S01ED02	Hordaland fylkeskommune	0-49	Women	-1	-1	166139	-1	-1
2016	S01ED51	Hordaland fylkeskommune	0-49	Women	72	0.433372	166139	118872	18435
2016	S01EE01	Hordaland fylkeskommune	0-49	Women	25	0.150476	166139	18130.1	4970
2016	S01EE03	Hordaland fylkeskommune	0-49	Women	5	0.0300953	166139	4418.1	720
2016	S01EE04	Hordaland fylkeskommune	0-49	Women	7	0.0421334	166139	9037.8	1500
2016	S01EE05	Hordaland fylkeskommune	0-49	Women	25	0.150476	166139	35474.3	5010
2016	Totalt S01E ekskl.S01EC01	Hordaland fylkeskommune	0-49	Women	171	1.02926	166139	297383	57446.7
2017	S01EA05	Hordaland fylkeskommune	0-49	Women	12	0.072243	166106	8792.9	2400
2017	S01EB01	Hordaland fylkeskommune	0-49	Women	11	0.0662228	166106	7480.4	335
2017	S01EC03	Hordaland fylkeskommune	0-49	Women	11	0.0662228	166106	19424.8	2903.32
2017	S01EC04	Hordaland fylkeskommune	0-49	Women	20	0.120405	166106	22266.4	4924.98
2017	S01EC54	Hordaland fylkeskommune	0-49	Women	5	0.0301013	166106	9548	1225
2017	S01ED01	Hordaland fylkeskommune	0-49	Women	64	0.385296	166106	49339.3	16665
2017	S01ED02	Hordaland fylkeskommune	0-49	Women	-1	-1	166106	-1	-1
2017	S01ED51	Hordaland fylkeskommune	0-49	Women	87	0.523762	166106	127746	19834.9
2017	S01EE01	Hordaland fylkeskommune	0-49	Women	27	0.162547	166106	23854.3	6350
2017	S01EE03	Hordaland fylkeskommune	0-49	Women	7	0.0421418	166106	8327.6	1320
2017	S01EE04	Hordaland fylkeskommune	0-49	Women	-1	-1	166106	-1	-1
2017	S01EE05	Hordaland fylkeskommune	0-49	Women	22	0.132446	166106	36132	5100
2017	Totalt S01E ekskl.S01EC01	Hordaland fylkeskommune	0-49	Women	195	1.17395	166106	319619	62483.2
2018	S01EA03	Hordaland fylkeskommune	0-49	Women	5	0.0301758	165696	1916.2	216.67
2018	S01EA05	Hordaland fylkeskommune	0-49	Women	-1	-1	165696	-1	-1
2018	S01EB01	Hordaland fylkeskommune	0-49	Women	13	0.0784572	165696	7110	325
2018	S01EC03	Hordaland fylkeskommune	0-49	Women	7	0.0422462	165696	12161	1860
2018	S01EC04	Hordaland fylkeskommune	0-49	Women	21	0.126739	165696	21662.1	4850
2018	S01EC54	Hordaland fylkeskommune	0-49	Women	6	0.036211	165696	8795	1125
2018	S01ED01	Hordaland fylkeskommune	0-49	Women	65	0.392286	165696	74309.3	21200
2018	S01ED02	Hordaland fylkeskommune	0-49	Women	-1	-1	165696	-1	-1
2018	S01ED51	Hordaland fylkeskommune	0-49	Women	81	0.488849	165696	115504	19385
2018	S01EE01	Hordaland fylkeskommune	0-49	Women	28	0.168985	165696	23116.8	5905
2018	S01EE03	Hordaland fylkeskommune	0-49	Women	5	0.0301758	165696	5567.7	900
2018	S01EE04	Hordaland fylkeskommune	0-49	Women	-1	-1	165696	-1	-1
2018	S01EE05	Hordaland fylkeskommune	0-49	Women	19	0.114668	165696	28580	4080
2018	Totalt S01E ekskl.S01EC01	Hordaland fylkeskommune	0-49	Women	187	1.12858	165696	309931	62646.6
2004	S01EA02	Hordaland fylkeskommune	0-49	Men	-1	-1	155718	-1	-1
2004	S01EA05	Hordaland fylkeskommune	0-49	Men	-1	-1	155718	-1	-1
2004	S01EB01	Hordaland fylkeskommune	0-49	Men	-1	-1	155718	-1	-1
2004	S01EC03	Hordaland fylkeskommune	0-49	Men	5	0.0321093	155718	5376.3	733.333
2004	S01EC04	Hordaland fylkeskommune	0-49	Men	11	0.0706405	155718	8347	1775
2004	S01ED01	Hordaland fylkeskommune	0-49	Men	61	0.391734	155718	35139.7	16500
2004	S01ED02	Hordaland fylkeskommune	0-49	Men	-1	-1	155718	-1	-1
2004	S01ED51	Hordaland fylkeskommune	0-49	Men	52	0.333937	155718	102489	13875
2004	S01EE01	Hordaland fylkeskommune	0-49	Men	28	0.179812	155718	48217	6475
2004	S01EE03	Hordaland fylkeskommune	0-49	Men	-1	-1	155718	-1	-1
2004	S01EE04	Hordaland fylkeskommune	0-49	Men	-1	-1	155718	-1	-1
2004	Totalt S01E ekskl.S01EC01	Hordaland fylkeskommune	0-49	Men	126	0.809155	155718	210215	41913.3
2005	S01EA02	Hordaland fylkeskommune	0-49	Men	-1	-1	156472	-1	-1
2005	S01EA05	Hordaland fylkeskommune	0-49	Men	13	0.0830822	156472	9933.8	2075
2005	S01EB01	Hordaland fylkeskommune	0-49	Men	-1	-1	156472	-1	-1
2005	S01EC03	Hordaland fylkeskommune	0-49	Men	7	0.0447366	156472	7119.2	883.334
2005	S01EC04	Hordaland fylkeskommune	0-49	Men	16	0.102255	156472	15237.9	3225
2005	S01ED01	Hordaland fylkeskommune	0-49	Men	69	0.440975	156472	41802.7	19665
2005	S01ED02	Hordaland fylkeskommune	0-49	Men	-1	-1	156472	-1	-1
2005	S01ED51	Hordaland fylkeskommune	0-49	Men	53	0.33872	156472	112363	14225
2005	S01EE01	Hordaland fylkeskommune	0-49	Men	30	0.191728	156472	48210.1	6250
2005	S01EE03	Hordaland fylkeskommune	0-49	Men	-1	-1	156472	-1	-1
2005	S01EE04	Hordaland fylkeskommune	0-49	Men	-1	-1	156472	-1	-1
2005	Totalt S01E ekskl.S01EC01	Hordaland fylkeskommune	0-49	Men	142	0.907513	156472	249411	49198.3
2006	S01EA02	Hordaland fylkeskommune	0-49	Men	-1	-1	157458	-1	-1
2006	S01EA03	Hordaland fylkeskommune	0-49	Men	-1	-1	157458	-1	-1
2006	S01EA05	Hordaland fylkeskommune	0-49	Men	12	0.076211	157458	9496.3	2000
2006	S01EB01	Hordaland fylkeskommune	0-49	Men	-1	-1	157458	-1	-1
2006	S01EC03	Hordaland fylkeskommune	0-49	Men	6	0.0381055	157458	6388.3	833.335
2006	S01EC04	Hordaland fylkeskommune	0-49	Men	14	0.0889129	157458	14435.8	3050
2006	S01ED01	Hordaland fylkeskommune	0-49	Men	61	0.387406	157458	41026.7	19600
2006	S01ED02	Hordaland fylkeskommune	0-49	Men	-1	-1	157458	-1	-1
2006	S01ED51	Hordaland fylkeskommune	0-49	Men	66	0.419161	157458	112777	15775
2006	S01EE01	Hordaland fylkeskommune	0-49	Men	40	0.254037	157458	66056.7	9000
2006	S01EE03	Hordaland fylkeskommune	0-49	Men	-1	-1	157458	-1	-1
2006	S01EE04	Hordaland fylkeskommune	0-49	Men	-1	-1	157458	-1	-1
2006	Totalt S01E ekskl.S01EC01	Hordaland fylkeskommune	0-49	Men	150	0.952638	157458	265501	53372.5
2007	S01EA02	Hordaland fylkeskommune	0-49	Men	-1	-1	159080	-1	-1
2007	S01EA03	Hordaland fylkeskommune	0-49	Men	-1	-1	159080	-1	-1
2007	S01EA05	Hordaland fylkeskommune	0-49	Men	12	0.0754335	159080	8010.6	1625
2007	S01EB01	Hordaland fylkeskommune	0-49	Men	-1	-1	159080	-1	-1
2007	S01EC03	Hordaland fylkeskommune	0-49	Men	-1	-1	159080	-1	-1
2007	S01EC04	Hordaland fylkeskommune	0-49	Men	15	0.0942919	159080	16806.9	3549.95
2007	S01ED01	Hordaland fylkeskommune	0-49	Men	62	0.38974	159080	40776	19255
2007	S01ED51	Hordaland fylkeskommune	0-49	Men	53	0.333165	159080	91858.4	12450
2007	S01EE01	Hordaland fylkeskommune	0-49	Men	44	0.27659	159080	65784.9	8925
2007	S01EE03	Hordaland fylkeskommune	0-49	Men	-1	-1	159080	-1	-1
2007	S01EE04	Hordaland fylkeskommune	0-49	Men	8	0.050289	159080	8261.4	1225
2007	Totalt S01E ekskl.S01EC01	Hordaland fylkeskommune	0-49	Men	152	0.955491	159080	242738	48924.9
2008	S01EA02	Hordaland fylkeskommune	0-49	Men	-1	-1	161385	-1	-1
2008	S01EA03	Hordaland fylkeskommune	0-49	Men	-1	-1	161385	-1	-1
2008	S01EA05	Hordaland fylkeskommune	0-49	Men	8	0.0495709	161385	4605.7	950
2008	S01EB01	Hordaland fylkeskommune	0-49	Men	-1	-1	161385	-1	-1
2008	S01EC03	Hordaland fylkeskommune	0-49	Men	6	0.0371782	161385	6278.3	883.333
2008	S01EC04	Hordaland fylkeskommune	0-49	Men	19	0.117731	161385	23475	5000
2008	S01ED01	Hordaland fylkeskommune	0-49	Men	73	0.452334	161385	47037.2	22225
2008	S01ED02	Hordaland fylkeskommune	0-49	Men	-1	-1	161385	-1	-1
2008	S01ED51	Hordaland fylkeskommune	0-49	Men	61	0.377978	161385	113421	15025
2008	S01EE01	Hordaland fylkeskommune	0-49	Men	56	0.346996	161385	90350.1	12300
2008	S01EE03	Hordaland fylkeskommune	0-49	Men	-1	-1	161385	-1	-1
2008	S01EE04	Hordaland fylkeskommune	0-49	Men	10	0.0619636	161385	16099.2	2425
2008	Totalt S01E ekskl.S01EC01	Hordaland fylkeskommune	0-49	Men	171	1.05958	161385	308233	60316.7
2009	S01EA03	Hordaland fylkeskommune	0-49	Men	5	0.0305361	163740	2014.6	233.334
2009	S01EA05	Hordaland fylkeskommune	0-49	Men	6	0.0366433	163740	5037.7	1025
2009	S01EB01	Hordaland fylkeskommune	0-49	Men	-1	-1	163740	-1	-1
2009	S01EC03	Hordaland fylkeskommune	0-49	Men	7	0.0427506	163740	9514.6	1463.33
2009	S01EC04	Hordaland fylkeskommune	0-49	Men	18	0.10993	163740	16265.2	3475
2009	S01ED01	Hordaland fylkeskommune	0-49	Men	69	0.421398	163740	49387.3	23790
2009	S01ED51	Hordaland fylkeskommune	0-49	Men	67	0.409184	163740	93697	13105
2009	S01EE01	Hordaland fylkeskommune	0-49	Men	45	0.274825	163740	79636.6	11025
2009	S01EE03	Hordaland fylkeskommune	0-49	Men	-1	-1	163740	-1	-1
2009	S01EE04	Hordaland fylkeskommune	0-49	Men	17	0.103823	163740	18628.9	2825
2009	S01EE05	Hordaland fylkeskommune	0-49	Men	-1	-1	163740	-1	-1
2009	Totalt S01E ekskl.S01EC01	Hordaland fylkeskommune	0-49	Men	169	1.03212	163740	282775	58441.7
2010	S01EA03	Hordaland fylkeskommune	0-49	Men	5	0.0300873	166183	1869.9	216.668
2010	S01EA05	Hordaland fylkeskommune	0-49	Men	9	0.0541572	166183	8224.9	1875
2010	S01EB01	Hordaland fylkeskommune	0-49	Men	-1	-1	166183	-1	-1
2010	S01EC03	Hordaland fylkeskommune	0-49	Men	9	0.0541572	166183	11487.4	1703.33
2010	S01EC04	Hordaland fylkeskommune	0-49	Men	13	0.078227	166183	18946	4175
2010	S01ED01	Hordaland fylkeskommune	0-49	Men	66	0.397153	166183	53521.6	23935
2010	S01ED51	Hordaland fylkeskommune	0-49	Men	65	0.391135	166183	128268	17675
2010	S01EE01	Hordaland fylkeskommune	0-49	Men	47	0.282821	166183	66856.9	12300
2010	S01EE03	Hordaland fylkeskommune	0-49	Men	-1	-1	166183	-1	-1
2010	S01EE04	Hordaland fylkeskommune	0-49	Men	17	0.102297	166183	23134.6	3600
2010	S01EE05	Hordaland fylkeskommune	0-49	Men	11	0.0661921	166183	22650.6	2370
2010	Totalt S01E ekskl.S01EC01	Hordaland fylkeskommune	0-49	Men	171	1.02899	166183	337849	68415
2011	S01EA03	Hordaland fylkeskommune	0-49	Men	-1	-1	168466	-1	-1
2011	S01EA05	Hordaland fylkeskommune	0-49	Men	7	0.0415513	168466	8150.6	2225
2011	S01EB01	Hordaland fylkeskommune	0-49	Men	-1	-1	168466	-1	-1
2011	S01EC03	Hordaland fylkeskommune	0-49	Men	8	0.0474872	168466	11513.7	1760
2011	S01EC04	Hordaland fylkeskommune	0-49	Men	18	0.106846	168466	15565.3	3474.75
2011	S01ED01	Hordaland fylkeskommune	0-49	Men	70	0.415513	168466	60269.9	27005
2011	S01ED02	Hordaland fylkeskommune	0-49	Men	-1	-1	168466	-1	-1
2011	S01ED51	Hordaland fylkeskommune	0-49	Men	69	0.409577	168466	111836	17025
2011	S01EE01	Hordaland fylkeskommune	0-49	Men	46	0.273051	168466	35191.2	10200
2011	S01EE03	Hordaland fylkeskommune	0-49	Men	-1	-1	168466	-1	-1
2011	S01EE04	Hordaland fylkeskommune	0-49	Men	17	0.10091	168466	20514	3600
2011	S01EE05	Hordaland fylkeskommune	0-49	Men	11	0.0652949	168466	23265.2	2580
2011	Totalt S01E ekskl.S01EC01	Hordaland fylkeskommune	0-49	Men	173	1.02691	168466	291963	68843
2012	S01EA03	Hordaland fylkeskommune	0-49	Men	-1	-1	170815	-1	-1
2012	S01EA05	Hordaland fylkeskommune	0-49	Men	12	0.0702514	170815	8633.5	2475
2012	S01EB01	Hordaland fylkeskommune	0-49	Men	-1	-1	170815	-1	-1
2012	S01EC03	Hordaland fylkeskommune	0-49	Men	8	0.0468343	170815	11828.5	1850
2012	S01EC04	Hordaland fylkeskommune	0-49	Men	20	0.117086	170815	19820.5	4375
2012	S01ED01	Hordaland fylkeskommune	0-49	Men	80	0.468343	170815	74992.9	31365
2012	S01ED02	Hordaland fylkeskommune	0-49	Men	-1	-1	170815	-1	-1
2012	S01ED51	Hordaland fylkeskommune	0-49	Men	80	0.468343	170815	97112	16085
2012	S01EE01	Hordaland fylkeskommune	0-49	Men	42	0.24588	170815	29944.6	9525
2012	S01EE03	Hordaland fylkeskommune	0-49	Men	-1	-1	170815	-1	-1
2012	S01EE04	Hordaland fylkeskommune	0-49	Men	20	0.117086	170815	22937.7	3850
2012	S01EE05	Hordaland fylkeskommune	0-49	Men	15	0.0878143	170815	35950.3	4020
2012	Totalt S01E ekskl.S01EC01	Hordaland fylkeskommune	0-49	Men	200	1.17086	170815	309384	75120
2013	S01EA03	Hordaland fylkeskommune	0-49	Men	-1	-1	173448	-1	-1
2013	S01EA05	Hordaland fylkeskommune	0-49	Men	14	0.0807156	173448	7682.91	2174.97
2013	S01EB01	Hordaland fylkeskommune	0-49	Men	7	0.0403578	173448	5592.1	265
2013	S01EC03	Hordaland fylkeskommune	0-49	Men	11	0.0634194	173448	17865.6	2800
2013	S01EC04	Hordaland fylkeskommune	0-49	Men	19	0.109543	173448	21494.4	4775
2013	S01ED01	Hordaland fylkeskommune	0-49	Men	82	0.472763	173448	80384.9	31675
2013	S01ED02	Hordaland fylkeskommune	0-49	Men	-1	-1	173448	-1	-1
2013	S01ED51	Hordaland fylkeskommune	0-49	Men	76	0.43817	173448	87944.1	16714.9
2013	S01EE01	Hordaland fylkeskommune	0-49	Men	38	0.219085	173448	25705.6	8355
2013	S01EE03	Hordaland fylkeskommune	0-49	Men	-1	-1	173448	-1	-1
2013	S01EE04	Hordaland fylkeskommune	0-49	Men	24	0.13837	173448	25841.6	4325
2013	S01EE05	Hordaland fylkeskommune	0-49	Men	22	0.126839	173448	41149.9	4530
2013	Totalt S01E ekskl.S01EC01	Hordaland fylkeskommune	0-49	Men	207	1.19344	173448	318729	76806.5
2014	S01EA03	Hordaland fylkeskommune	0-49	Men	-1	-1	175322	-1	-1
2014	S01EA05	Hordaland fylkeskommune	0-49	Men	14	0.0798531	175322	9146.76	2575
2014	S01EB01	Hordaland fylkeskommune	0-49	Men	9	0.0513341	175322	2828.9	140
2014	S01EC03	Hordaland fylkeskommune	0-49	Men	11	0.0627417	175322	14780.4	2270
2014	S01EC04	Hordaland fylkeskommune	0-49	Men	23	0.131187	175322	24959.5	5475
2014	S01ED01	Hordaland fylkeskommune	0-49	Men	90	0.513341	175322	81915.9	30135
2014	S01ED02	Hordaland fylkeskommune	0-49	Men	-1	-1	175322	-1	-1
2014	S01ED51	Hordaland fylkeskommune	0-49	Men	91	0.519045	175322	112239	21250
2014	S01EE01	Hordaland fylkeskommune	0-49	Men	45	0.256671	175322	28698.3	8825
2014	S01EE03	Hordaland fylkeskommune	0-49	Men	-1	-1	175322	-1	-1
2014	S01EE04	Hordaland fylkeskommune	0-49	Men	16	0.0912606	175322	17584.3	2925
2014	S01EE05	Hordaland fylkeskommune	0-49	Men	22	0.125483	175322	43025.5	4740
2014	Totalt S01E ekskl.S01EC01	Hordaland fylkeskommune	0-49	Men	230	1.31187	175322	340450	79323.3
2015	S01EA03	Hordaland fylkeskommune	0-49	Men	5	0.0283111	176609	1768	200.004
2015	S01EA05	Hordaland fylkeskommune	0-49	Men	8	0.0452978	176609	6499.8	1725
2015	S01EB01	Hordaland fylkeskommune	0-49	Men	5	0.0283111	176609	2714	115
2015	S01EC03	Hordaland fylkeskommune	0-49	Men	10	0.0566223	176609	13111.4	1980
2015	S01EC04	Hordaland fylkeskommune	0-49	Men	19	0.107582	176609	19805.5	4375
2015	S01EC54	Hordaland fylkeskommune	0-49	Men	-1	-1	176609	-1	-1
2015	S01ED01	Hordaland fylkeskommune	0-49	Men	74	0.419005	176609	63102.4	24370
2015	S01ED02	Hordaland fylkeskommune	0-49	Men	-1	-1	176609	-1	-1
2015	S01ED51	Hordaland fylkeskommune	0-49	Men	88	0.498276	176609	120737	21485
2015	S01EE01	Hordaland fylkeskommune	0-49	Men	38	0.215165	176609	28562	9065
2015	S01EE03	Hordaland fylkeskommune	0-49	Men	9	0.05096	176609	8594.9	1470
2015	S01EE04	Hordaland fylkeskommune	0-49	Men	14	0.0792712	176609	15975.4	2650
2015	S01EE05	Hordaland fylkeskommune	0-49	Men	14	0.0792712	176609	23570.2	3270
2015	Totalt S01E ekskl.S01EC01	Hordaland fylkeskommune	0-49	Men	209	1.18341	176609	307396	71105
2016	S01EA03	Hordaland fylkeskommune	0-49	Men	-1	-1	177072	-1	-1
2016	S01EA05	Hordaland fylkeskommune	0-49	Men	7	0.0395319	177072	6363.7	1650
2016	S01EB01	Hordaland fylkeskommune	0-49	Men	5	0.0282371	177072	2004.8	85
2016	S01EC03	Hordaland fylkeskommune	0-49	Men	17	0.0960061	177072	22416.6	3423.33
2016	S01EC04	Hordaland fylkeskommune	0-49	Men	22	0.124243	177072	22340.4	4950
2016	S01EC54	Hordaland fylkeskommune	0-49	Men	9	0.0508268	177072	12500	1600
2016	S01ED01	Hordaland fylkeskommune	0-49	Men	73	0.412262	177072	54697.6	22590
2016	S01ED51	Hordaland fylkeskommune	0-49	Men	109	0.615569	177072	162515	25800
2016	S01EE01	Hordaland fylkeskommune	0-49	Men	42	0.237192	177072	37403.9	10260
2016	S01EE03	Hordaland fylkeskommune	0-49	Men	13	0.0734165	177072	17182.4	2760
2016	S01EE04	Hordaland fylkeskommune	0-49	Men	5	0.0282371	177072	7565	1275
2016	S01EE05	Hordaland fylkeskommune	0-49	Men	16	0.0903587	177072	22295	3180
2016	Totalt S01E ekskl.S01EC01	Hordaland fylkeskommune	0-49	Men	223	1.25937	177072	368167	77673.3
2017	S01EA03	Hordaland fylkeskommune	0-49	Men	7	0.0395774	176868	1469.6	166.67
2017	S01EA05	Hordaland fylkeskommune	0-49	Men	5	0.0282696	176868	4086.4	1075
2017	S01EB01	Hordaland fylkeskommune	0-49	Men	11	0.0621931	176868	5406	235
2017	S01EC03	Hordaland fylkeskommune	0-49	Men	24	0.135694	176868	30422.8	4603.33
2017	S01EC04	Hordaland fylkeskommune	0-49	Men	26	0.147002	176868	21186.3	4625
2017	S01EC54	Hordaland fylkeskommune	0-49	Men	9	0.0508853	176868	11420.2	1450
2017	S01ED01	Hordaland fylkeskommune	0-49	Men	80	0.452313	176868	64926.3	22805
2017	S01ED02	Hordaland fylkeskommune	0-49	Men	-1	-1	176868	-1	-1
2017	S01ED51	Hordaland fylkeskommune	0-49	Men	105	0.593661	176868	148877	23575
2017	S01EE01	Hordaland fylkeskommune	0-49	Men	37	0.209195	176868	32466.7	8925
2017	S01EE03	Hordaland fylkeskommune	0-49	Men	11	0.0621931	176868	16922.8	2640
2017	S01EE04	Hordaland fylkeskommune	0-49	Men	-1	-1	176868	-1	-1
2017	S01EE05	Hordaland fylkeskommune	0-49	Men	20	0.113078	176868	25624.6	3630
2017	Totalt S01E ekskl.S01EC01	Hordaland fylkeskommune	0-49	Men	254	1.4361	176868	366700	74480
2018	S01EA03	Hordaland fylkeskommune	0-49	Men	6	0.0340692	176112	1621.4	183.336
2018	S01EA05	Hordaland fylkeskommune	0-49	Men	5	0.028391	176112	3593.6	1000
2018	S01EB01	Hordaland fylkeskommune	0-49	Men	7	0.0397474	176112	2501.1	105
2018	S01EC03	Hordaland fylkeskommune	0-49	Men	24	0.136277	176112	26841.7	4136.67
2018	S01EC04	Hordaland fylkeskommune	0-49	Men	21	0.119242	176112	22141.2	4950
2018	S01EC54	Hordaland fylkeskommune	0-49	Men	11	0.0624603	176112	14324	1825
2018	S01ED01	Hordaland fylkeskommune	0-49	Men	86	0.488326	176112	78627.2	22860
2018	S01ED51	Hordaland fylkeskommune	0-49	Men	108	0.613246	176112	151202	25050
2018	S01EE01	Hordaland fylkeskommune	0-49	Men	41	0.232806	176112	35969.7	9785
2018	S01EE03	Hordaland fylkeskommune	0-49	Men	9	0.0511038	176112	14051.7	2220
2018	S01EE04	Hordaland fylkeskommune	0-49	Men	-1	-1	176112	-1	-1
2018	S01EE05	Hordaland fylkeskommune	0-49	Men	20	0.113564	176112	27325.5	3929.97
2018	Totalt S01E ekskl.S01EC01	Hordaland fylkeskommune	0-49	Men	242	1.37413	176112	381480	76570
2004	S01EA05	Møre og Romsdal fylkeskommune	0-49	Women	-1	-1	77151.5	-1	-1
2004	S01EB01	Møre og Romsdal fylkeskommune	0-49	Women	-1	-1	77151.5	-1	-1
2004	S01EC03	Møre og Romsdal fylkeskommune	0-49	Women	-1	-1	77151.5	-1	-1
2004	S01ED01	Møre og Romsdal fylkeskommune	0-49	Women	22	0.285153	77151.5	19017.4	8055
2004	S01ED02	Møre og Romsdal fylkeskommune	0-49	Women	-1	-1	77151.5	-1	-1
2004	S01ED51	Møre og Romsdal fylkeskommune	0-49	Women	16	0.207384	77151.5	25095.7	3825
2004	S01EE01	Møre og Romsdal fylkeskommune	0-49	Women	16	0.207384	77151.5	34544.5	4550
[truncated: 38,944 more rows]

## Sheet: Sheet3
Source: Norwegian Prescription Database, Norwegian Institute of Public Health 09.07.2019
In cases of 1-4 persons a value of -1 is given due to privacy data protection.
2006	Akershus fylkeskommune	0-49	Women	54
2007	Akershus fylkeskommune	0-49	Women	37
2008	Akershus fylkeskommune	0-49	Women	26
2009	Akershus fylkeskommune	0-49	Women	42
2010	Akershus fylkeskommune	0-49	Women	33
2011	Akershus fylkeskommune	0-49	Women	59
2012	Akershus fylkeskommune	0-49	Women	47
2013	Akershus fylkeskommune	0-49	Women	44
2014	Akershus fylkeskommune	0-49	Women	52
2015	Akershus fylkeskommune	0-49	Women	49
2016	Akershus fylkeskommune	0-49	Women	53
2017	Akershus fylkeskommune	0-49	Women	50
2018	Akershus fylkeskommune	0-49	Women	53
2005	Aust-Agder fylkeskommune	0-49	Women	7
2006	Aust-Agder fylkeskommune	0-49	Women	11
2007	Aust-Agder fylkeskommune	0-49	Women	6
2008	Aust-Agder fylkeskommune	0-49	Women	5
2009	Aust-Agder fylkeskommune	0-49	Women	8
2010	Aust-Agder fylkeskommune	0-49	Women	8
2011	Aust-Agder fylkeskommune	0-49	Women	10
2012	Aust-Agder fylkeskommune	0-49	Women	7
2013	Aust-Agder fylkeskommune	0-49	Women	12
2014	Aust-Agder fylkeskommune	0-49	Women	12
2015	Aust-Agder fylkeskommune	0-49	Women	12
2016	Aust-Agder fylkeskommune	0-49	Women	15
2017	Aust-Agder fylkeskommune	0-49	Women	14
2018	Aust-Agder fylkeskommune	0-49	Women	13
2005	Buskerud fylkeskommune	0-49	Women	18
2006	Buskerud fylkeskommune	0-49	Women	13
2007	Buskerud fylkeskommune	0-49	Women	23
2008	Buskerud fylkeskommune	0-49	Women	20
2009	Buskerud fylkeskommune	0-49	Women	9
2010	Buskerud fylkeskommune	0-49	Women	16
2011	Buskerud fylkeskommune	0-49	Women	7
2012	Buskerud fylkeskommune	0-49	Women	19
2013	Buskerud fylkeskommune	0-49	Women	22
2014	Buskerud fylkeskommune	0-49	Women	23
2015	Buskerud fylkeskommune	0-49	Women	19
2016	Buskerud fylkeskommune	0-49	Women	18
2017	Buskerud fylkeskommune	0-49	Women	26
2018	Buskerud fylkeskommune	0-49	Women	23
2005	Finnmark fylkeskommune	0-49	Women	6
2006	Finnmark fylkeskommune	0-49	Women	8
2007	Finnmark fylkeskommune	0-49	Women	10
2008	Finnmark fylkeskommune	0-49	Women	12
2009	Finnmark fylkeskommune	0-49	Women	11
2010	Finnmark fylkeskommune	0-49	Women	12
2011	Finnmark fylkeskommune	0-49	Women	6
2012	Finnmark fylkeskommune	0-49	Women	13
2013	Finnmark fylkeskommune	0-49	Women	20
2014	Finnmark fylkeskommune	0-49	Women	8
2015	Finnmark fylkeskommune	0-49	Women	12
2016	Finnmark fylkeskommune	0-49	Women	6
2017	Finnmark fylkeskommune	0-49	Women	12
2018	Finnmark fylkeskommune	0-49	Women	8
2005	Hedmark fylkeskommune	0-49	Women	7
2006	Hedmark fylkeskommune	0-49	Women	6
2007	Hedmark fylkeskommune	0-49	Women	9
2008	Hedmark fylkeskommune	0-49	Women	7
2009	Hedmark fylkeskommune	0-49	Women	8
2010	Hedmark fylkeskommune	0-49	Women	8
2011	Hedmark fylkeskommune	0-49	Women	12
2012	Hedmark fylkeskommune	0-49	Women	12
2013	Hedmark fylkeskommune	0-49	Women	-1
2014	Hedmark fylkeskommune	0-49	Women	13
2015	Hedmark fylkeskommune	0-49	Women	14
2016	Hedmark fylkeskommune	0-49	Women	12
2017	Hedmark fylkeskommune	0-49	Women	9
2018	Hedmark fylkeskommune	0-49	Women	13
2005	Hordaland fylkeskommune	0-49	Women	47
2006	Hordaland fylkeskommune	0-49	Women	33
2007	Hordaland fylkeskommune	0-49	Women	43
2008	Hordaland fylkeskommune	0-49	Women	38
2009	Hordaland fylkeskommune	0-49	Women	27
2010	Hordaland fylkeskommune	0-49	Women	36
2011	Hordaland fylkeskommune	0-49	Women	51
2012	Hordaland fylkeskommune	0-49	Women	37
2013	Hordaland fylkeskommune	0-49	Women	45
2014	Hordaland fylkeskommune	0-49	Women	45
2015	Hordaland fylkeskommune	0-49	Women	41
2016	Hordaland fylkeskommune	0-49	Women	63
2017	Hordaland fylkeskommune	0-49	Women	73
2018	Hordaland fylkeskommune	0-49	Women	57
2005	Møre og Romsdal fylkeskommune	0-49	Women	9
2006	Møre og Romsdal fylkeskommune	0-49	Women	9
2007	Møre og Romsdal fylkeskommune	0-49	Women	8
2008	Møre og Romsdal fylkeskommune	0-49	Women	19
2009	Møre og Romsdal fylkeskommune	0-49	Women	14
2010	Møre og Romsdal fylkeskommune	0-49	Women	12
2011	Møre og Romsdal fylkeskommune	0-49	Women	11
2012	Møre og Romsdal fylkeskommune	0-49	Women	17
2013	Møre og Romsdal fylkeskommune	0-49	Women	8
2014	Møre og Romsdal fylkeskommune	0-49	Women	16
2015	Møre og Romsdal fylkeskommune	0-49	Women	13
2016	Møre og Romsdal fylkeskommune	0-49	Women	13
2017	Møre og Romsdal fylkeskommune	0-49	Women	28
2018	Møre og Romsdal fylkeskommune	0-49	Women	16
2005	Nordland fylkeskommune	0-49	Women	21
2006	Nordland fylkeskommune	0-49	Women	20
2007	Nordland fylkeskommune	0-49	Women	19
2008	Nordland fylkeskommune	0-49	Women	18
2009	Nordland fylkeskommune	0-49	Women	26
2010	Nordland fylkeskommune	0-49	Women	20
2011	Nordland fylkeskommune	0-49	Women	23
2012	Nordland fylkeskommune	0-49	Women	19
2013	Nordland fylkeskommune	0-49	Women	13
2014	Nordland fylkeskommune	0-49	Women	23
2015	Nordland fylkeskommune	0-49	Women	23
2016	Nordland fylkeskommune	0-49	Women	12
2017	Nordland fylkeskommune	0-49	Women	14
2018	Nordland fylkeskommune	0-49	Women	24
2005	Norway	0-49	Women	323
2006	Norway	0-49	Women	319
2007	Norway	0-49	Women	305
2008	Norway	0-49	Women	310
2009	Norway	0-49	Women	308
2010	Norway	0-49	Women	352
2011	Norway	0-49	Women	386
2012	Norway	0-49	Women	397
2013	Norway	0-49	Women	422
2014	Norway	0-49	Women	439
2015	Norway	0-49	Women	463
2016	Norway	0-49	Women	467
2017	Norway	0-49	Women	492
2018	Norway	0-49	Women	488
2005	Oppland fylkeskommune	0-49	Women	5
2006	Oppland fylkeskommune	0-49	Women	5
2007	Oppland fylkeskommune	0-49	Women	5
2008	Oppland fylkeskommune	0-49	Women	10
2009	Oppland fylkeskommune	0-49	Women	6
2010	Oppland fylkeskommune	0-49	Women	10
2011	Oppland fylkeskommune	0-49	Women	7
2012	Oppland fylkeskommune	0-49	Women	12
2013	Oppland fylkeskommune	0-49	Women	8
2014	Oppland fylkeskommune	0-49	Women	7
2015	Oppland fylkeskommune	0-49	Women	9
2016	Oppland fylkeskommune	0-49	Women	12
2017	Oppland fylkeskommune	0-49	Women	10
2018	Oppland fylkeskommune	0-49	Women	14
2005	Oslo fylkeskommune	0-49	Women	32
2006	Oslo fylkeskommune	0-49	Women	40
2007	Oslo fylkeskommune	0-49	Women	38
2008	Oslo fylkeskommune	0-49	Women	40
2009	Oslo fylkeskommune	0-49	Women	33
2010	Oslo fylkeskommune	0-49	Women	53
2011	Oslo fylkeskommune	0-49	Women	52
2012	Oslo fylkeskommune	0-49	Women	59
2013	Oslo fylkeskommune	0-49	Women	68
2014	Oslo fylkeskommune	0-49	Women	52
2015	Oslo fylkeskommune	0-49	Women	57
2016	Oslo fylkeskommune	0-49	Women	69
2017	Oslo fylkeskommune	0-49	Women	59
2018	Oslo fylkeskommune	0-49	Women	87
2005	Rogaland fylkeskommune	0-49	Women	37
2006	Rogaland fylkeskommune	0-49	Women	33
2007	Rogaland fylkeskommune	0-49	Women	33
2008	Rogaland fylkeskommune	0-49	Women	31
2009	Rogaland fylkeskommune	0-49	Women	37
2010	Rogaland fylkeskommune	0-49	Women	46
2011	Rogaland fylkeskommune	0-49	Women	41
2012	Rogaland fylkeskommune	0-49	Women	44
2013	Rogaland fylkeskommune	0-49	Women	52
2014	Rogaland fylkeskommune	0-49	Women	50
2015	Rogaland fylkeskommune	0-49	Women	50
2016	Rogaland fylkeskommune	0-49	Women	39
2017	Rogaland fylkeskommune	0-49	Women	48
2018	Rogaland fylkeskommune	0-49	Women	43
2005	Sogn og Fjordane fylkeskommune	0-49	Women	6
2006	Sogn og Fjordane fylkeskommune	0-49	Women	-1
2007	Sogn og Fjordane fylkeskommune	0-49	Women	8
2008	Sogn og Fjordane fylkeskommune	0-49	Women	-1
2009	Sogn og Fjordane fylkeskommune	0-49	Women	-1
2010	Sogn og Fjordane fylkeskommune	0-49	Women	-1
2011	Sogn og Fjordane fylkeskommune	0-49	Women	8
2012	Sogn og Fjordane fylkeskommune	0-49	Women	9
2013	Sogn og Fjordane fylkeskommune	0-49	Women	12
2014	Sogn og Fjordane fylkeskommune	0-49	Women	13
2015	Sogn og Fjordane fylkeskommune	0-49	Women	14
2016	Sogn og Fjordane fylkeskommune	0-49	Women	12
2017	Sogn og Fjordane fylkeskommune	0-49	Women	6
2018	Sogn og Fjordane fylkeskommune	0-49	Women	8
2005	Telemark fylkeskommune	0-49	Women	6
2006	Telemark fylkeskommune	0-49	Women	6
2007	Telemark fylkeskommune	0-49	Women	-1
2008	Telemark fylkeskommune	0-49	Women	-1
2009	Telemark fylkeskommune	0-49	Women	5
2010	Telemark fylkeskommune	0-49	Women	10
2011	Telemark fylkeskommune	0-49	Women	15
2012	Telemark fylkeskommune	0-49	Women	12
2013	Telemark fylkeskommune	0-49	Women	-1
2014	Telemark fylkeskommune	0-49	Women	10
2015	Telemark fylkeskommune	0-49	Women	11
2016	Telemark fylkeskommune	0-49	Women	15
2017	Telemark fylkeskommune	0-49	Women	11
2018	Telemark fylkeskommune	0-49	Women	13
2005	Troms fylkeskommune	0-49	Women	8
2006	Troms fylkeskommune	0-49	Women	8
2007	Troms fylkeskommune	0-49	Women	12
2008	Troms fylkeskommune	0-49	Women	10
2009	Troms fylkeskommune	0-49	Women	10
2010	Troms fylkeskommune	0-49	Women	20
2011	Troms fylkeskommune	0-49	Women	11
2012	Troms fylkeskommune	0-49	Women	9
2013	Troms fylkeskommune	0-49	Women	9
2014	Troms fylkeskommune	0-49	Women	21
2015	Troms fylkeskommune	0-49	Women	16
2016	Troms fylkeskommune	0-49	Women	21
2017	Troms fylkeskommune	0-49	Women	26
2018	Troms fylkeskommune	0-49	Women	16
2005	Trøndelag fylkeskommune	0-49	Women	22
2006	Trøndelag fylkeskommune	0-49	Women	21
2007	Trøndelag fylkeskommune	0-49	Women	26
2008	Trøndelag fylkeskommune	0-49	Women	29
2009	Trøndelag fylkeskommune	0-49	Women	27
2010	Trøndelag fylkeskommune	0-49	Women	32
2011	Trøndelag fylkeskommune	0-49	Women	27
2012	Trøndelag fylkeskommune	0-49	Women	36
2013	Trøndelag fylkeskommune	0-49	Women	56
2014	Trøndelag fylkeskommune	0-49	Women	49
2015	Trøndelag fylkeskommune	0-49	Women	55
2016	Trøndelag fylkeskommune	0-49	Women	47
2017	Trøndelag fylkeskommune	0-49	Women	43
2018	Trøndelag fylkeskommune	0-49	Women	31
2005	Vest-Agder fylkeskommune	0-49	Women	13
2006	Vest-Agder fylkeskommune	0-49	Women	9
2007	Vest-Agder fylkeskommune	0-49	Women	9
2008	Vest-Agder fylkeskommune	0-49	Women	7
2009	Vest-Agder fylkeskommune	0-49	Women	9
2010	Vest-Agder fylkeskommune	0-49	Women	8
2011	Vest-Agder fylkeskommune	0-49	Women	17
2012	Vest-Agder fylkeskommune	0-49	Women	8
2013	Vest-Agder fylkeskommune	0-49	Women	11
2014	Vest-Agder fylkeskommune	0-49	Women	16
2015	Vest-Agder fylkeskommune	0-49	Women	23
2016	Vest-Agder fylkeskommune	0-49	Women	19
2017	Vest-Agder fylkeskommune	0-49	Women	11
2018	Vest-Agder fylkeskommune	0-49	Women	18
2005	Vestfold fylkeskommune	0-49	Women	16
2006	Vestfold fylkeskommune	0-49	Women	19
2007	Vestfold fylkeskommune	0-49	Women	-1
2008	Vestfold fylkeskommune	0-49	Women	10
2009	Vestfold fylkeskommune	0-49	Women	11
2010	Vestfold fylkeskommune	0-49	Women	5
2011	Vestfold fylkeskommune	0-49	Women	17
2012	Vestfold fylkeskommune	0-49	Women	12
2013	Vestfold fylkeskommune	0-49	Women	18
2014	Vestfold fylkeskommune	0-49	Women	8
2015	Vestfold fylkeskommune	0-49	Women	19
2016	Vestfold fylkeskommune	0-49	Women	15
2017	Vestfold fylkeskommune	0-49	Women	22
2018	Vestfold fylkeskommune	0-49	Women	20
2005	Østfold fylkeskommune	0-49	Women	12
2006	Østfold fylkeskommune	0-49	Women	20
2007	Østfold fylkeskommune	0-49	Women	12
2008	Østfold fylkeskommune	0-49	Women	21
2009	Østfold fylkeskommune	0-49	Women	23
2010	Østfold fylkeskommune	0-49	Women	19
2011	Østfold fylkeskommune	0-49	Women	12
2012	Østfold fylkeskommune	0-49	Women	24
2013	Østfold fylkeskommune	0-49	Women	17
2014	Østfold fylkeskommune	0-49	Women	18
2015	Østfold fylkeskommune	0-49	Women	25
2016	Østfold fylkeskommune	0-49	Women	25
2017	Østfold fylkeskommune	0-49	Women	26
2018	Østfold fylkeskommune	0-49	Women	29
2005	Akershus fylkeskommune	0-49	Men	49
2006	Akershus fylkeskommune	0-49	Men	55
2007	Akershus fylkeskommune	0-49	Men	58
2008	Akershus fylkeskommune	0-49	Men	42
2009	Akershus fylkeskommune	0-49	Men	48
2010	Akershus fylkeskommune	0-49	Men	59
2011	Akershus fylkeskommune	0-49	Men	56
2012	Akershus fylkeskommune	0-49	Men	51
2013	Akershus fylkeskommune	0-49	Men	47
2014	Akershus fylkeskommune	0-49	Men	56
2015	Akershus fylkeskommune	0-49	Men	59
2016	Akershus fylkeskommune	0-49	Men	53
2017	Akershus fylkeskommune	0-49	Men	52
2018	Akershus fylkeskommune	0-49	Men	68
2005	Aust-Agder fylkeskommune	0-49	Men	10
2006	Aust-Agder fylkeskommune	0-49	Men	11
2007	Aust-Agder fylkeskommune	0-49	Men	16
2008	Aust-Agder fylkeskommune	0-49	Men	16
2009	Aust-Agder fylkeskommune	0-49	Men	18
2010	Aust-Agder fylkeskommune	0-49	Men	17
2011	Aust-Agder fylkeskommune	0-49	Men	11
2012	Aust-Agder fylkeskommune	0-49	Men	16
2013	Aust-Agder fylkeskommune	0-49	Men	7
2014	Aust-Agder fylkeskommune	0-49	Men	15
2015	Aust-Agder fylkeskommune	0-49	Men	17
2016	Aust-Agder fylkeskommune	0-49	Men	16
2017	Aust-Agder fylkeskommune	0-49	Men	20
2018	Aust-Agder fylkeskommune	0-49	Men	17
2005	Buskerud fylkeskommune	0-49	Men	20
2006	Buskerud fylkeskommune	0-49	Men	16
2007	Buskerud fylkeskommune	0-49	Men	30
2008	Buskerud fylkeskommune	0-49	Men	23
2009	Buskerud fylkeskommune	0-49	Men	28
2010	Buskerud fylkeskommune	0-49	Men	28
2011	Buskerud fylkeskommune	0-49	Men	22
2012	Buskerud fylkeskommune	0-49	Men	12
2013	Buskerud fylkeskommune	0-49	Men	34
2014	Buskerud fylkeskommune	0-49	Men	21
2015	Buskerud fylkeskommune	0-49	Men	29
2016	Buskerud fylkeskommune	0-49	Men	37
2017	Buskerud fylkeskommune	0-49	Men	20
2018	Buskerud fylkeskommune	0-49	Men	23
2005	Finnmark fylkeskommune	0-49	Men	8
2006	Finnmark fylkeskommune	0-49	Men	10
2007	Finnmark fylkeskommune	0-49	Men	8
2008	Finnmark fylkeskommune	0-49	Men	9
2009	Finnmark fylkeskommune	0-49	Men	13
2010	Finnmark fylkeskommune	0-49	Men	15
2011	Finnmark fylkeskommune	0-49	Men	12
2012	Finnmark fylkeskommune	0-49	Men	10
2013	Finnmark fylkeskommune	0-49	Men	5
2014	Finnmark fylkeskommune	0-49	Men	12
2015	Finnmark fylkeskommune	0-49	Men	7
2016	Finnmark fylkeskommune	0-49	Men	12
2017	Finnmark fylkeskommune	0-49	Men	13
2018	Finnmark fylkeskommune	0-49	Men	14
2005	Hedmark fylkeskommune	0-49	Men	12
2006	Hedmark fylkeskommune	0-49	Men	9
2007	Hedmark fylkeskommune	0-49	Men	13
2008	Hedmark fylkeskommune	0-49	Men	13
2009	Hedmark fylkeskommune	0-49	Men	9
2010	Hedmark fylkeskommune	0-49	Men	19
2011	Hedmark fylkeskommune	0-49	Men	17
2012	Hedmark fylkeskommune	0-49	Men	19
2013	Hedmark fylkeskommune	0-49	Men	25
2014	Hedmark fylkeskommune	0-49	Men	15
2015	Hedmark fylkeskommune	0-49	Men	10
2016	Hedmark fylkeskommune	0-49	Men	12
2017	Hedmark fylkeskommune	0-49	Men	15
2018	Hedmark fylkeskommune	0-49	Men	21
2005	Hordaland fylkeskommune	0-49	Men	50
2006	Hordaland fylkeskommune	0-49	Men	50
2007	Hordaland fylkeskommune	0-49	Men	53
2008	Hordaland fylkeskommune	0-49	Men	65
2009	Hordaland fylkeskommune	0-49	Men	51
2010	Hordaland fylkeskommune	0-49	Men	49
2011	Hordaland fylkeskommune	0-49	Men	46
2012	Hordaland fylkeskommune	0-49	Men	65
2013	Hordaland fylkeskommune	0-49	Men	62
2014	Hordaland fylkeskommune	0-49	Men	75
2015	Hordaland fylkeskommune	0-49	Men	52
2016	Hordaland fylkeskommune	0-49	Men	71
2017	Hordaland fylkeskommune	0-49	Men	89
2018	Hordaland fylkeskommune	0-49	Men	80
2005	Møre og Romsdal fylkeskommune	0-49	Men	17
2006	Møre og Romsdal fylkeskommune	0-49	Men	23
2007	Møre og Romsdal fylkeskommune	0-49	Men	21
2008	Møre og Romsdal fylkeskommune	0-49	Men	13
2009	Møre og Romsdal fylkeskommune	0-49	Men	22
2010	Møre og Romsdal fylkeskommune	0-49	Men	16
2011	Møre og Romsdal fylkeskommune	0-49	Men	23
2012	Møre og Romsdal fylkeskommune	0-49	Men	26
2013	Møre og Romsdal fylkeskommune	0-49	Men	18
2014	Møre og Romsdal fylkeskommune	0-49	Men	25
2015	Møre og Romsdal fylkeskommune	0-49	Men	24
2016	Møre og Romsdal fylkeskommune	0-49	Men	20
2017	Møre og Romsdal fylkeskommune	0-49	Men	27
2018	Møre og Romsdal fylkeskommune	0-49	Men	24
2005	Nordland fylkeskommune	0-49	Men	25
2006	Nordland fylkeskommune	0-49	Men	23
2007	Nordland fylkeskommune	0-49	Men	27
2008	Nordland fylkeskommune	0-49	Men	18
2009	Nordland fylkeskommune	0-49	Men	29
2010	Nordland fylkeskommune	0-49	Men	23
2011	Nordland fylkeskommune	0-49	Men	28
2012	Nordland fylkeskommune	0-49	Men	26
2013	Nordland fylkeskommune	0-49	Men	23
2014	Nordland fylkeskommune	0-49	Men	30
2015	Nordland fylkeskommune	0-49	Men	32
2016	Nordland fylkeskommune	0-49	Men	21
2017	Nordland fylkeskommune	0-49	Men	37
2018	Nordland fylkeskommune	0-49	Men	29
2005	Norway	0-49	Men	418
2006	Norway	0-49	Men	434
2007	Norway	0-49	Men	493
2008	Norway	0-49	Men	444
2009	Norway	0-49	Men	495
2010	Norway	0-49	Men	485
2011	Norway	0-49	Men	519
2012	Norway	0-49	Men	517
2013	Norway	0-49	Men	563
2014	Norway	0-49	Men	544
2015	Norway	0-49	Men	534
2016	Norway	0-49	Men	572
2017	Norway	0-49	Men	638
2018	Norway	0-49	Men	640
2005	Oppland fylkeskommune	0-49	Men	18
2006	Oppland fylkeskommune	0-49	Men	14
2007	Oppland fylkeskommune	0-49	Men	14
2008	Oppland fylkeskommune	0-49	Men	11
2009	Oppland fylkeskommune	0-49	Men	14
2010	Oppland fylkeskommune	0-49	Men	13
2011	Oppland fylkeskommune	0-49	Men	11
2012	Oppland fylkeskommune	0-49	Men	10
2013	Oppland fylkeskommune	0-49	Men	20
2014	Oppland fylkeskommune	0-49	Men	18
2015	Oppland fylkeskommune	0-49	Men	10
2016	Oppland fylkeskommune	0-49	Men	25
2017	Oppland fylkeskommune	0-49	Men	19
2018	Oppland fylkeskommune	0-49	Men	16
2005	Oslo fylkeskommune	0-49	Men	39
2006	Oslo fylkeskommune	0-49	Men	45
2007	Oslo fylkeskommune	0-49	Men	56
2008	Oslo fylkeskommune	0-49	Men	54
2009	Oslo fylkeskommune	0-49	Men	50
2010	Oslo fylkeskommune	0-49	Men	52
2011	Oslo fylkeskommune	0-49	Men	76
2012	Oslo fylkeskommune	0-49	Men	60
2013	Oslo fylkeskommune	0-49	Men	66
2014	Oslo fylkeskommune	0-49	Men	59
2015	Oslo fylkeskommune	0-49	Men	70
2016	Oslo fylkeskommune	0-49	Men	74
2017	Oslo fylkeskommune	0-49	Men	83
2018	Oslo fylkeskommune	0-49	Men	76
2005	Rogaland fylkeskommune	0-49	Men	39
2006	Rogaland fylkeskommune	0-49	Men	27
2007	Rogaland fylkeskommune	0-49	Men	41
2008	Rogaland fylkeskommune	0-49	Men	48
2009	Rogaland fylkeskommune	0-49	Men	52
2010	Rogaland fylkeskommune	0-49	Men	50
2011	Rogaland fylkeskommune	0-49	Men	55
2012	Rogaland fylkeskommune	0-49	Men	54
2013	Rogaland fylkeskommune	0-49	Men	55
2014	Rogaland fylkeskommune	0-49	Men	52
2015	Rogaland fylkeskommune	0-49	Men	46
2016	Rogaland fylkeskommune	0-49	Men	47
2017	Rogaland fylkeskommune	0-49	Men	60
2018	Rogaland fylkeskommune	0-49	Men	63
2005	Sogn og Fjordane fylkeskommune	0-49	Men	16
2006	Sogn og Fjordane fylkeskommune	0-49	Men	7
2007	Sogn og Fjordane fylkeskommune	0-49	Men	12
2008	Sogn og Fjordane fylkeskommune	0-49	Men	17
2009	Sogn og Fjordane fylkeskommune	0-49	Men	9
2010	Sogn og Fjordane fylkeskommune	0-49	Men	6
2011	Sogn og Fjordane fylkeskommune	0-49	Men	9
2012	Sogn og Fjordane fylkeskommune	0-49	Men	11
2013	Sogn og Fjordane fylkeskommune	0-49	Men	20
2014	Sogn og Fjordane fylkeskommune	0-49	Men	11
2015	Sogn og Fjordane fylkeskommune	0-49	Men	12
2016	Sogn og Fjordane fylkeskommune	0-49	Men	8
2017	Sogn og Fjordane fylkeskommune	0-49	Men	11
2018	Sogn og Fjordane fylkeskommune	0-49	Men	15
2005	Telemark fylkeskommune	0-49	Men	15
2006	Telemark fylkeskommune	0-49	Men	9
2007	Telemark fylkeskommune	0-49	Men	10
2008	Telemark fylkeskommune	0-49	Men	11
2009	Telemark fylkeskommune	0-49	Men	13
2010	Telemark fylkeskommune	0-49	Men	12
2011	Telemark fylkeskommune	0-49	Men	22
2012	Telemark fylkeskommune	0-49	Men	18
2013	Telemark fylkeskommune	0-49	Men	12
2014	Telemark fylkeskommune	0-49	Men	16
2015	Telemark fylkeskommune	0-49	Men	19
2016	Telemark fylkeskommune	0-49	Men	18
2017	Telemark fylkeskommune	0-49	Men	22
2018	Telemark fylkeskommune	0-49	Men	25
2005	Troms fylkeskommune	0-49	Men	21
2006	Troms fylkeskommune	0-49	Men	21
2007	Troms fylkeskommune	0-49	Men	21
2008	Troms fylkeskommune	0-49	Men	10
2009	Troms fylkeskommune	0-49	Men	20
2010	Troms fylkeskommune	0-49	Men	24
2011	Troms fylkeskommune	0-49	Men	14
2012	Troms fylkeskommune	0-49	Men	16
2013	Troms fylkeskommune	0-49	Men	20
2014	Troms fylkeskommune	0-49	Men	16
2015	Troms fylkeskommune	0-49	Men	20
2016	Troms fylkeskommune	0-49	Men	22
2017	Troms fylkeskommune	0-49	Men	19
2018	Troms fylkeskommune	0-49	Men	29
2005	Trøndelag fylkeskommune	0-49	Men	43
2006	Trøndelag fylkeskommune	0-49	Men	51
2007	Trøndelag fylkeskommune	0-49	Men	43
2008	Trøndelag fylkeskommune	0-49	Men	48
2009	Trøndelag fylkeskommune	0-49	Men	53
2010	Trøndelag fylkeskommune	0-49	Men	43
2011	Trøndelag fylkeskommune	0-49	Men	59
2012	Trøndelag fylkeskommune	0-49	Men	57
2013	Trøndelag fylkeskommune	0-49	Men	75
2014	Trøndelag fylkeskommune	0-49	Men	64
2015	Trøndelag fylkeskommune	0-49	Men	52
2016	Trøndelag fylkeskommune	0-49	Men	57
2017	Trøndelag fylkeskommune	0-49	Men	68
2018	Trøndelag fylkeskommune	0-49	Men	66
2005	Vest-Agder fylkeskommune	0-49	Men	10
2006	Vest-Agder fylkeskommune	0-49	Men	26
2007	Vest-Agder fylkeskommune	0-49	Men	21
2008	Vest-Agder fylkeskommune	0-49	Men	16
2009	Vest-Agder fylkeskommune	0-49	Men	18
2010	Vest-Agder fylkeskommune	0-49	Men	24
2011	Vest-Agder fylkeskommune	0-49	Men	15
2012	Vest-Agder fylkeskommune	0-49	Men	9
2013	Vest-Agder fylkeskommune	0-49	Men	22
2014	Vest-Agder fylkeskommune	0-49	Men	14
2015	Vest-Agder fylkeskommune	0-49	Men	27
2016	Vest-Agder fylkeskommune	0-49	Men	19
2017	Vest-Agder fylkeskommune	0-49	Men	14
2018	Vest-Agder fylkeskommune	0-49	Men	12
2005	Vestfold fylkeskommune	0-49	Men	9
2006	Vestfold fylkeskommune	0-49	Men	22
2007	Vestfold fylkeskommune	0-49	Men	29
2008	Vestfold fylkeskommune	0-49	Men	10
2009	Vestfold fylkeskommune	0-49	Men	24
2010	Vestfold fylkeskommune	0-49	Men	15
2011	Vestfold fylkeskommune	0-49	Men	20
2012	Vestfold fylkeskommune	0-49	Men	25
2013	Vestfold fylkeskommune	0-49	Men	29
2014	Vestfold fylkeskommune	0-49	Men	19
2015	Vestfold fylkeskommune	0-49	Men	21
2016	Vestfold fylkeskommune	0-49	Men	27
2017	Vestfold fylkeskommune	0-49	Men	30
2018	Vestfold fylkeskommune	0-49	Men	31
2005	Østfold fylkeskommune	0-49	Men	17
2006	Østfold fylkeskommune	0-49	Men	15
2007	Østfold fylkeskommune	0-49	Men	20
2008	Østfold fylkeskommune	0-49	Men	20
2009	Østfold fylkeskommune	0-49	Men	24
2010	Østfold fylkeskommune	0-49	Men	20
2011	Østfold fylkeskommune	0-49	Men	23
2012	Østfold fylkeskommune	0-49	Men	28
2013	Østfold fylkeskommune	0-49	Men	19
2014	Østfold fylkeskommune	0-49	Men	25
2015	Østfold fylkeskommune	0-49	Men	25
2016	Østfold fylkeskommune	0-49	Men	31
2017	Østfold fylkeskommune	0-49	Men	31
2018	Østfold fylkeskommune	0-49	Men	24
2005	Akershus fylkeskommune	50 - 59	Women	64
2006	Akershus fylkeskommune	50 - 59	Women	71
2007	Akershus fylkeskommune	50 - 59	Women	57
2008	Akershus fylkeskommune	50 - 59	Women	65
2009	Akershus fylkeskommune	50 - 59	Women	48
2010	Akershus fylkeskommune	50 - 59	Women	50
2011	Akershus fylkeskommune	50 - 59	Women	62
2012	Akershus fylkeskommune	50 - 59	Women	50
2013	Akershus fylkeskommune	50 - 59	Women	62
2014	Akershus fylkeskommune	50 - 59	Women	60
2015	Akershus fylkeskommune	50 - 59	Women	75
2016	Akershus fylkeskommune	50 - 59	Women	52
2017	Akershus fylkeskommune	50 - 59	Women	66
2018	Akershus fylkeskommune	50 - 59	Women	57
2005	Aust-Agder fylkeskommune	50 - 59	Women	16
2006	Aust-Agder fylkeskommune	50 - 59	Women	9
2007	Aust-Agder fylkeskommune	50 - 59	Women	14
2008	Aust-Agder fylkeskommune	50 - 59	Women	14
2009	Aust-Agder fylkeskommune	50 - 59	Women	19
2010	Aust-Agder fylkeskommune	50 - 59	Women	10
2011	Aust-Agder fylkeskommune	50 - 59	Women	18
2012	Aust-Agder fylkeskommune	50 - 59	Women	11
2013	Aust-Agder fylkeskommune	50 - 59	Women	10
2014	Aust-Agder fylkeskommune	50 - 59	Women	10
2015	Aust-Agder fylkeskommune	50 - 59	Women	14
2016	Aust-Agder fylkeskommune	50 - 59	Women	17
2017	Aust-Agder fylkeskommune	50 - 59	Women	10
2018	Aust-Agder fylkeskommune	50 - 59	Women	9
2005	Buskerud fylkeskommune	50 - 59	Women	45
2006	Buskerud fylkeskommune	50 - 59	Women	39
2007	Buskerud fylkeskommune	50 - 59	Women	33
2008	Buskerud fylkeskommune	50 - 59	Women	25
2009	Buskerud fylkeskommune	50 - 59	Women	33
2010	Buskerud fylkeskommune	50 - 59	Women	26
2011	Buskerud fylkeskommune	50 - 59	Women	22
2012	Buskerud fylkeskommune	50 - 59	Women	20
2013	Buskerud fylkeskommune	50 - 59	Women	41
2014	Buskerud fylkeskommune	50 - 59	Women	27
2015	Buskerud fylkeskommune	50 - 59	Women	21
2016	Buskerud fylkeskommune	50 - 59	Women	21
2017	Buskerud fylkeskommune	50 - 59	Women	24
2018	Buskerud fylkeskommune	50 - 59	Women	20
2005	Finnmark fylkeskommune	50 - 59	Women	7
2006	Finnmark fylkeskommune	50 - 59	Women	-1
2007	Finnmark fylkeskommune	50 - 59	Women	12
2008	Finnmark fylkeskommune	50 - 59	Women	21
2009	Finnmark fylkeskommune	50 - 59	Women	23
2010	Finnmark fylkeskommune	50 - 59	Women	13
2011	Finnmark fylkeskommune	50 - 59	Women	19
2012	Finnmark fylkeskommune	50 - 59	Women	17
2013	Finnmark fylkeskommune	50 - 59	Women	13
2014	Finnmark fylkeskommune	50 - 59	Women	10
2015	Finnmark fylkeskommune	50 - 59	Women	12
2016	Finnmark fylkeskommune	50 - 59	Women	6
2017	Finnmark fylkeskommune	50 - 59	Women	10
2018	Finnmark fylkeskommune	50 - 59	Women	12
2005	Hedmark fylkeskommune	50 - 59	Women	17
2006	Hedmark fylkeskommune	50 - 59	Women	12
2007	Hedmark fylkeskommune	50 - 59	Women	13
2008	Hedmark fylkeskommune	50 - 59	Women	17
2009	Hedmark fylkeskommune	50 - 59	Women	19
2010	Hedmark fylkeskommune	50 - 59	Women	21
2011	Hedmark fylkeskommune	50 - 59	Women	33
2012	Hedmark fylkeskommune	50 - 59	Women	23
2013	Hedmark fylkeskommune	50 - 59	Women	26
2014	Hedmark fylkeskommune	50 - 59	Women	22
2015	Hedmark fylkeskommune	50 - 59	Women	19
2016	Hedmark fylkeskommune	50 - 59	Women	17
2017	Hedmark fylkeskommune	50 - 59	Women	18
2018	Hedmark fylkeskommune	50 - 59	Women	20
2005	Hordaland fylkeskommune	50 - 59	Women	42
2006	Hordaland fylkeskommune	50 - 59	Women	56
2007	Hordaland fylkeskommune	50 - 59	Women	53
2008	Hordaland fylkeskommune	50 - 59	Women	45
2009	Hordaland fylkeskommune	50 - 59	Women	40
2010	Hordaland fylkeskommune	50 - 59	Women	38
2011	Hordaland fylkeskommune	50 - 59	Women	40
2012	Hordaland fylkeskommune	50 - 59	Women	48
2013	Hordaland fylkeskommune	50 - 59	Women	52
2014	Hordaland fylkeskommune	50 - 59	Women	57
2015	Hordaland fylkeskommune	50 - 59	Women	39
2016	Hordaland fylkeskommune	50 - 59	Women	58
2017	Hordaland fylkeskommune	50 - 59	Women	48
2018	Hordaland fylkeskommune	50 - 59	Women	57
2005	Møre og Romsdal fylkeskommune	50 - 59	Women	23
2006	Møre og Romsdal fylkeskommune	50 - 59	Women	22
2007	Møre og Romsdal fylkeskommune	50 - 59	Women	17
2008	Møre og Romsdal fylkeskommune	50 - 59	Women	13
2009	Møre og Romsdal fylkeskommune	50 - 59	Women	27
2010	Møre og Romsdal fylkeskommune	50 - 59	Women	20
2011	Møre og Romsdal fylkeskommune	50 - 59	Women	21
2012	Møre og Romsdal fylkeskommune	50 - 59	Women	19
2013	Møre og Romsdal fylkeskommune	50 - 59	Women	11
2014	Møre og Romsdal fylkeskommune	50 - 59	Women	20
2015	Møre og Romsdal fylkeskommune	50 - 59	Women	23
2016	Møre og Romsdal fylkeskommune	50 - 59	Women	25
2017	Møre og Romsdal fylkeskommune	50 - 59	Women	24
2018	Møre og Romsdal fylkeskommune	50 - 59	Women	22
2005	Nordland fylkeskommune	50 - 59	Women	42
2006	Nordland fylkeskommune	50 - 59	Women	37
2007	Nordland fylkeskommune	50 - 59	Women	20
2008	Nordland fylkeskommune	50 - 59	Women	31
2009	Nordland fylkeskommune	50 - 59	Women	39
2010	Nordland fylkeskommune	50 - 59	Women	28
2011	Nordland fylkeskommune	50 - 59	Women	27
2012	Nordland fylkeskommune	50 - 59	Women	23
2013	Nordland fylkeskommune	50 - 59	Women	19
2014	Nordland fylkeskommune	50 - 59	Women	26
2015	Nordland fylkeskommune	50 - 59	Women	19
2016	Nordland fylkeskommune	50 - 59	Women	25
2017	Nordland fylkeskommune	50 - 59	Women	24
2018	Nordland fylkeskommune	50 - 59	Women	25
2005	Norway	50 - 59	Women	496
2006	Norway	50 - 59	Women	543
2007	Norway	50 - 59	Women	465
2008	Norway	50 - 59	Women	449
2009	Norway	50 - 59	Women	489
2010	Norway	50 - 59	Women	467
2011	Norway	50 - 59	Women	477
2012	Norway	50 - 59	Women	457
2013	Norway	50 - 59	Women	532
2014	Norway	50 - 59	Women	507
2015	Norway	50 - 59	Women	504
2016	Norway	50 - 59	Women	477
2017	Norway	50 - 59	Women	507
2018	Norway	50 - 59	Women	487
2005	Oppland fylkeskommune	50 - 59	Women	12
2006	Oppland fylkeskommune	50 - 59	Women	12
2007	Oppland fylkeskommune	50 - 59	Women	14
2008	Oppland fylkeskommune	50 - 59	Women	14
2009	Oppland fylkeskommune	50 - 59	Women	11
2010	Oppland fylkeskommune	50 - 59	Women	11
2011	Oppland fylkeskommune	50 - 59	Women	7
2012	Oppland fylkeskommune	50 - 59	Women	10
2013	Oppland fylkeskommune	50 - 59	Women	11
2014	Oppland fylkeskommune	50 - 59	Women	11
2015	Oppland fylkeskommune	50 - 59	Women	13
2016	Oppland fylkeskommune	50 - 59	Women	12
2017	Oppland fylkeskommune	50 - 59	Women	18
2018	Oppland fylkeskommune	50 - 59	Women	19
2005	Oslo fylkeskommune	50 - 59	Women	51
2006	Oslo fylkeskommune	50 - 59	Women	71
2007	Oslo fylkeskommune	50 - 59	Women	40
2008	Oslo fylkeskommune	50 - 59	Women	48
2009	Oslo fylkeskommune	50 - 59	Women	48
2010	Oslo fylkeskommune	50 - 59	Women	64
2011	Oslo fylkeskommune	50 - 59	Women	45
2012	Oslo fylkeskommune	50 - 59	Women	42
2013	Oslo fylkeskommune	50 - 59	Women	58
2014	Oslo fylkeskommune	50 - 59	Women	49
2015	Oslo fylkeskommune	50 - 59	Women	55
2016	Oslo fylkeskommune	50 - 59	Women	61
2017	Oslo fylkeskommune	50 - 59	Women	49
2018	Oslo fylkeskommune	50 - 59	Women	53
2005	Rogaland fylkeskommune	50 - 59	Women	30
2006	Rogaland fylkeskommune	50 - 59	Women	39
2007	Rogaland fylkeskommune	50 - 59	Women	53
2008	Rogaland fylkeskommune	50 - 59	Women	48
2009	Rogaland fylkeskommune	50 - 59	Women	40
2010	Rogaland fylkeskommune	50 - 59	Women	49
2011	Rogaland fylkeskommune	50 - 59	Women	47
2012	Rogaland fylkeskommune	50 - 59	Women	42
2013	Rogaland fylkeskommune	50 - 59	Women	48
2014	Rogaland fylkeskommune	50 - 59	Women	42
2015	Rogaland fylkeskommune	50 - 59	Women	50
2016	Rogaland fylkeskommune	50 - 59	Women	28
2017	Rogaland fylkeskommune	50 - 59	Women	42
2018	Rogaland fylkeskommune	50 - 59	Women	35
2005	Sogn og Fjordane fylkeskommune	50 - 59	Women	16
2006	Sogn og Fjordane fylkeskommune	50 - 59	Women	13
2007	Sogn og Fjordane fylkeskommune	50 - 59	Women	7
2008	Sogn og Fjordane fylkeskommune	50 - 59	Women	7
2009	Sogn og Fjordane fylkeskommune	50 - 59	Women	5
2010	Sogn og Fjordane fylkeskommune	50 - 59	Women	7
2011	Sogn og Fjordane fylkeskommune	50 - 59	Women	8
2012	Sogn og Fjordane fylkeskommune	50 - 59	Women	10
2013	Sogn og Fjordane fylkeskommune	50 - 59	Women	20
2014	Sogn og Fjordane fylkeskommune	50 - 59	Women	13
2015	Sogn og Fjordane fylkeskommune	50 - 59	Women	12
2016	Sogn og Fjordane fylkeskommune	50 - 59	Women	12
2017	Sogn og Fjordane fylkeskommune	50 - 59	Women	15
2018	Sogn og Fjordane fylkeskommune	50 - 59	Women	13
2005	Telemark fylkeskommune	50 - 59	Women	18
2006	Telemark fylkeskommune	50 - 59	Women	19
2007	Telemark fylkeskommune	50 - 59	Women	14
2008	Telemark fylkeskommune	50 - 59	Women	10
2009	Telemark fylkeskommune	50 - 59	Women	14
2010	Telemark fylkeskommune	50 - 59	Women	14
2011	Telemark fylkeskommune	50 - 59	Women	11
2012	Telemark fylkeskommune	50 - 59	Women	14
2013	Telemark fylkeskommune	50 - 59	Women	16
2014	Telemark fylkeskommune	50 - 59	Women	20
2015	Telemark fylkeskommune	50 - 59	Women	13
2016	Telemark fylkeskommune	50 - 59	Women	10
2017	Telemark fylkeskommune	50 - 59	Women	18
2018	Telemark fylkeskommune	50 - 59	Women	12
2005	Troms fylkeskommune	50 - 59	Women	13
2006	Troms fylkeskommune	50 - 59	Women	13
2007	Troms fylkeskommune	50 - 59	Women	14
2008	Troms fylkeskommune	50 - 59	Women	8
2009	Troms fylkeskommune	50 - 59	Women	19
2010	Troms fylkeskommune	50 - 59	Women	12
2011	Troms fylkeskommune	50 - 59	Women	14
2012	Troms fylkeskommune	50 - 59	Women	12
2013	Troms fylkeskommune	50 - 59	Women	11
2014	Troms fylkeskommune	50 - 59	Women	23
2015	Troms fylkeskommune	50 - 59	Women	15
2016	Troms fylkeskommune	50 - 59	Women	15
2017	Troms fylkeskommune	50 - 59	Women	14
2018	Troms fylkeskommune	50 - 59	Women	14
2005	Trøndelag fylkeskommune	50 - 59	Women	34
2006	Trøndelag fylkeskommune	50 - 59	Women	51
2007	Trøndelag fylkeskommune	50 - 59	Women	44
2008	Trøndelag fylkeskommune	50 - 59	Women	31
2009	Trøndelag fylkeskommune	50 - 59	Women	58
2010	Trøndelag fylkeskommune	50 - 59	Women	49
2011	Trøndelag fylkeskommune	50 - 59	Women	47
2012	Trøndelag fylkeskommune	50 - 59	Women	62
2013	Trøndelag fylkeskommune	50 - 59	Women	73
2014	Trøndelag fylkeskommune	50 - 59	Women	46
2015	Trøndelag fylkeskommune	50 - 59	Women	55
2016	Trøndelag fylkeskommune	50 - 59	Women	55
2017	Trøndelag fylkeskommune	50 - 59	Women	62
2018	Trøndelag fylkeskommune	50 - 59	Women	51
2005	Vest-Agder fylkeskommune	50 - 59	Women	24
2006	Vest-Agder fylkeskommune	50 - 59	Women	21
2007	Vest-Agder fylkeskommune	50 - 59	Women	17
2008	Vest-Agder fylkeskommune	50 - 59	Women	12
2009	Vest-Agder fylkeskommune	50 - 59	Women	13
2010	Vest-Agder fylkeskommune	50 - 59	Women	13
2011	Vest-Agder fylkeskommune	50 - 59	Women	17
2012	Vest-Agder fylkeskommune	50 - 59	Women	16
2013	Vest-Agder fylkeskommune	50 - 59	Women	10
2014	Vest-Agder fylkeskommune	50 - 59	Women	20
2015	Vest-Agder fylkeskommune	50 - 59	Women	13
2016	Vest-Agder fylkeskommune	50 - 59	Women	14
2017	Vest-Agder fylkeskommune	50 - 59	Women	13
2018	Vest-Agder fylkeskommune	50 - 59	Women	17
2005	Vestfold fylkeskommune	50 - 59	Women	22
2006	Vestfold fylkeskommune	50 - 59	Women	34
2007	Vestfold fylkeskommune	50 - 59	Women	29
2008	Vestfold fylkeskommune	50 - 59	Women	17
2009	Vestfold fylkeskommune	50 - 59	Women	17
2010	Vestfold fylkeskommune	50 - 59	Women	19
2011	Vestfold fylkeskommune	50 - 59	Women	23
2012	Vestfold fylkeskommune	50 - 59	Women	19
2013	Vestfold fylkeskommune	50 - 59	Women	21
2014	Vestfold fylkeskommune	50 - 59	Women	24
2015	Vestfold fylkeskommune	50 - 59	Women	30
2016	Vestfold fylkeskommune	50 - 59	Women	24
2017	Vestfold fylkeskommune	50 - 59	Women	19
2018	Vestfold fylkeskommune	50 - 59	Women	22
2005	Østfold fylkeskommune	50 - 59	Women	20
2006	Østfold fylkeskommune	50 - 59	Women	21
2007	Østfold fylkeskommune	50 - 59	Women	14
2008	Østfold fylkeskommune	50 - 59	Women	23
2009	Østfold fylkeskommune	50 - 59	Women	16
2010	Østfold fylkeskommune	50 - 59	Women	23
2011	Østfold fylkeskommune	50 - 59	Women	16
2012	Østfold fylkeskommune	50 - 59	Women	18
2013	Østfold fylkeskommune	50 - 59	Women	28
2014	Østfold fylkeskommune	50 - 59	Women	27
2015	Østfold fylkeskommune	50 - 59	Women	25
2016	Østfold fylkeskommune	50 - 59	Women	25
2017	Østfold fylkeskommune	50 - 59	Women	33
2018	Østfold fylkeskommune	50 - 59	Women	27
2005	Akershus fylkeskommune	50 - 59	Men	73
2006	Akershus fylkeskommune	50 - 59	Men	63
2007	Akershus fylkeskommune	50 - 59	Men	44
2008	Akershus fylkeskommune	50 - 59	Men	59
2009	Akershus fylkeskommune	50 - 59	Men	64
2010	Akershus fylkeskommune	50 - 59	Men	57
2011	Akershus fylkeskommune	50 - 59	Men	69
2012	Akershus fylkeskommune	50 - 59	Men	64
2013	Akershus fylkeskommune	50 - 59	Men	69
2014	Akershus fylkeskommune	50 - 59	Men	59
2015	Akershus fylkeskommune	50 - 59	Men	65
2016	Akershus fylkeskommune	50 - 59	Men	74
2017	Akershus fylkeskommune	50 - 59	Men	73
2018	Akershus fylkeskommune	50 - 59	Men	65
2005	Aust-Agder fylkeskommune	50 - 59	Men	28
2006	Aust-Agder fylkeskommune	50 - 59	Men	17
2007	Aust-Agder fylkeskommune	50 - 59	Men	19
2008	Aust-Agder fylkeskommune	50 - 59	Men	19
2009	Aust-Agder fylkeskommune	50 - 59	Men	27
2010	Aust-Agder fylkeskommune	50 - 59	Men	9
2011	Aust-Agder fylkeskommune	50 - 59	Men	16
2012	Aust-Agder fylkeskommune	50 - 59	Men	13
2013	Aust-Agder fylkeskommune	50 - 59	Men	15
2014	Aust-Agder fylkeskommune	50 - 59	Men	14
2015	Aust-Agder fylkeskommune	50 - 59	Men	22
2016	Aust-Agder fylkeskommune	50 - 59	Men	16
2017	Aust-Agder fylkeskommune	50 - 59	Men	15
2018	Aust-Agder fylkeskommune	50 - 59	Men	18
2005	Buskerud fylkeskommune	50 - 59	Men	30
2006	Buskerud fylkeskommune	50 - 59	Men	31
2007	Buskerud fylkeskommune	50 - 59	Men	23
2008	Buskerud fylkeskommune	50 - 59	Men	27
2009	Buskerud fylkeskommune	50 - 59	Men	38
2010	Buskerud fylkeskommune	50 - 59	Men	32
2011	Buskerud fylkeskommune	50 - 59	Men	17
2012	Buskerud fylkeskommune	50 - 59	Men	29
2013	Buskerud fylkeskommune	50 - 59	Men	36
2014	Buskerud fylkeskommune	50 - 59	Men	35
2015	Buskerud fylkeskommune	50 - 59	Men	25
2016	Buskerud fylkeskommune	50 - 59	Men	22
2017	Buskerud fylkeskommune	50 - 59	Men	34
2018	Buskerud fylkeskommune	50 - 59	Men	26
2005	Finnmark fylkeskommune	50 - 59	Men	5
2006	Finnmark fylkeskommune	50 - 59	Men	7
2007	Finnmark fylkeskommune	50 - 59	Men	-1
2008	Finnmark fylkeskommune	50 - 59	Men	21
2009	Finnmark fylkeskommune	50 - 59	Men	17
2010	Finnmark fylkeskommune	50 - 59	Men	16
2011	Finnmark fylkeskommune	50 - 59	Men	20
2012	Finnmark fylkeskommune	50 - 59	Men	6
2013	Finnmark fylkeskommune	50 - 59	Men	12
2014	Finnmark fylkeskommune	50 - 59	Men	10
2015	Finnmark fylkeskommune	50 - 59	Men	9
2016	Finnmark fylkeskommune	50 - 59	Men	12
2017	Finnmark fylkeskommune	50 - 59	Men	13
2018	Finnmark fylkeskommune	50 - 59	Men	8
2005	Hedmark fylkeskommune	50 - 59	Men	19
2006	Hedmark fylkeskommune	50 - 59	Men	16
2007	Hedmark fylkeskommune	50 - 59	Men	24
2008	Hedmark fylkeskommune	50 - 59	Men	17
2009	Hedmark fylkeskommune	50 - 59	Men	20
2010	Hedmark fylkeskommune	50 - 59	Men	21
2011	Hedmark fylkeskommune	50 - 59	Men	33
2012	Hedmark fylkeskommune	50 - 59	Men	26
2013	Hedmark fylkeskommune	50 - 59	Men	27
2014	Hedmark fylkeskommune	50 - 59	Men	13
2015	Hedmark fylkeskommune	50 - 59	Men	20
2016	Hedmark fylkeskommune	50 - 59	Men	33
2017	Hedmark fylkeskommune	50 - 59	Men	25
2018	Hedmark fylkeskommune	50 - 59	Men	21
2005	Hordaland fylkeskommune	50 - 59	Men	47
2006	Hordaland fylkeskommune	50 - 59	Men	50
2007	Hordaland fylkeskommune	50 - 59	Men	45
2008	Hordaland fylkeskommune	50 - 59	Men	58
2009	Hordaland fylkeskommune	50 - 59	Men	40
2010	Hordaland fylkeskommune	50 - 59	Men	54
2011	Hordaland fylkeskommune	50 - 59	Men	55
2012	Hordaland fylkeskommune	50 - 59	Men	67
2013	Hordaland fylkeskommune	50 - 59	Men	51
2014	Hordaland fylkeskommune	50 - 59	Men	54
2015	Hordaland fylkeskommune	50 - 59	Men	72
2016	Hordaland fylkeskommune	50 - 59	Men	72
2017	Hordaland fylkeskommune	50 - 59	Men	75
2018	Hordaland fylkeskommune	50 - 59	Men	57
2005	Møre og Romsdal fylkeskommune	50 - 59	Men	29
2006	Møre og Romsdal fylkeskommune	50 - 59	Men	23
2007	Møre og Romsdal fylkeskommune	50 - 59	Men	20
2008	Møre og Romsdal fylkeskommune	50 - 59	Men	27
2009	Møre og Romsdal fylkeskommune	50 - 59	Men	22
2010	Møre og Romsdal fylkeskommune	50 - 59	Men	32
2011	Møre og Romsdal fylkeskommune	50 - 59	Men	18
2012	Møre og Romsdal fylkeskommune	50 - 59	Men	31
2013	Møre og Romsdal fylkeskommune	50 - 59	Men	19
2014	Møre og Romsdal fylkeskommune	50 - 59	Men	28
2015	Møre og Romsdal fylkeskommune	50 - 59	Men	36
2016	Møre og Romsdal fylkeskommune	50 - 59	Men	28
2017	Møre og Romsdal fylkeskommune	50 - 59	Men	39
2018	Møre og Romsdal fylkeskommune	50 - 59	Men	39
2005	Nordland fylkeskommune	50 - 59	Men	28
2006	Nordland fylkeskommune	50 - 59	Men	25
2007	Nordland fylkeskommune	50 - 59	Men	24
2008	Nordland fylkeskommune	50 - 59	Men	31
2009	Nordland fylkeskommune	50 - 59	Men	37
2010	Nordland fylkeskommune	50 - 59	Men	24
2011	Nordland fylkeskommune	50 - 59	Men	28
2012	Nordland fylkeskommune	50 - 59	Men	30
2013	Nordland fylkeskommune	50 - 59	Men	33
2014	Nordland fylkeskommune	50 - 59	Men	29
2015	Nordland fylkeskommune	50 - 59	Men	36
2016	Nordland fylkeskommune	50 - 59	Men	23
2017	Nordland fylkeskommune	50 - 59	Men	30
2018	Nordland fylkeskommune	50 - 59	Men	24
2005	Norway	50 - 59	Men	530
2006	Norway	50 - 59	Men	474
2007	Norway	50 - 59	Men	484
2008	Norway	50 - 59	Men	511
2009	Norway	50 - 59	Men	554
2010	Norway	50 - 59	Men	541
2011	Norway	50 - 59	Men	556
2012	Norway	50 - 59	Men	571
2013	Norway	50 - 59	Men	600
2014	Norway	50 - 59	Men	540
2015	Norway	50 - 59	Men	636
2016	Norway	50 - 59	Men	630
2017	Norway	50 - 59	Men	644
2018	Norway	50 - 59	Men	597
2005	Oppland fylkeskommune	50 - 59	Men	12
2006	Oppland fylkeskommune	50 - 59	Men	17
2007	Oppland fylkeskommune	50 - 59	Men	19
2008	Oppland fylkeskommune	50 - 59	Men	14
2009	Oppland fylkeskommune	50 - 59	Men	14
2010	Oppland fylkeskommune	50 - 59	Men	16
2011	Oppland fylkeskommune	50 - 59	Men	19
2012	Oppland fylkeskommune	50 - 59	Men	12
2013	Oppland fylkeskommune	50 - 59	Men	16
2014	Oppland fylkeskommune	50 - 59	Men	12
2015	Oppland fylkeskommune	50 - 59	Men	17
2016	Oppland fylkeskommune	50 - 59	Men	22
2017	Oppland fylkeskommune	50 - 59	Men	26
2018	Oppland fylkeskommune	50 - 59	Men	17
2005	Oslo fylkeskommune	50 - 59	Men	60
2006	Oslo fylkeskommune	50 - 59	Men	46
2007	Oslo fylkeskommune	50 - 59	Men	59
2008	Oslo fylkeskommune	50 - 59	Men	40
2009	Oslo fylkeskommune	50 - 59	Men	60
2010	Oslo fylkeskommune	50 - 59	Men	53
2011	Oslo fylkeskommune	50 - 59	Men	56
2012	Oslo fylkeskommune	50 - 59	Men	56
2013	Oslo fylkeskommune	50 - 59	Men	63
2014	Oslo fylkeskommune	50 - 59	Men	60
2015	Oslo fylkeskommune	50 - 59	Men	70
2016	Oslo fylkeskommune	50 - 59	Men	75
2017	Oslo fylkeskommune	50 - 59	Men	52
2018	Oslo fylkeskommune	50 - 59	Men	68
2005	Rogaland fylkeskommune	50 - 59	Men	50
2006	Rogaland fylkeskommune	50 - 59	Men	35
2007	Rogaland fylkeskommune	50 - 59	Men	54
2008	Rogaland fylkeskommune	50 - 59	Men	46
2009	Rogaland fylkeskommune	50 - 59	Men	43
2010	Rogaland fylkeskommune	50 - 59	Men	49
2011	Rogaland fylkeskommune	50 - 59	Men	44
2012	Rogaland fylkeskommune	50 - 59	Men	38
2013	Rogaland fylkeskommune	50 - 59	Men	55
2014	Rogaland fylkeskommune	50 - 59	Men	44
2015	Rogaland fylkeskommune	50 - 59	Men	49
2016	Rogaland fylkeskommune	50 - 59	Men	49
2017	Rogaland fylkeskommune	50 - 59	Men	52
2018	Rogaland fylkeskommune	50 - 59	Men	56
2005	Sogn og Fjordane fylkeskommune	50 - 59	Men	18
2006	Sogn og Fjordane fylkeskommune	50 - 59	Men	21
2007	Sogn og Fjordane fylkeskommune	50 - 59	Men	18
2008	Sogn og Fjordane fylkeskommune	50 - 59	Men	9
2009	Sogn og Fjordane fylkeskommune	50 - 59	Men	8
2010	Sogn og Fjordane fylkeskommune	50 - 59	Men	15
2011	Sogn og Fjordane fylkeskommune	50 - 59	Men	12
2012	Sogn og Fjordane fylkeskommune	50 - 59	Men	16
2013	Sogn og Fjordane fylkeskommune	50 - 59	Men	15
2014	Sogn og Fjordane fylkeskommune	50 - 59	Men	12
2015	Sogn og Fjordane fylkeskommune	50 - 59	Men	19
2016	Sogn og Fjordane fylkeskommune	50 - 59	Men	17
2017	Sogn og Fjordane fylkeskommune	50 - 59	Men	15
2018	Sogn og Fjordane fylkeskommune	50 - 59	Men	21
2005	Telemark fylkeskommune	50 - 59	Men	14
2006	Telemark fylkeskommune	50 - 59	Men	23
2007	Telemark fylkeskommune	50 - 59	Men	12
2008	Telemark fylkeskommune	50 - 59	Men	16
2009	Telemark fylkeskommune	50 - 59	Men	24
2010	Telemark fylkeskommune	50 - 59	Men	18
2011	Telemark fylkeskommune	50 - 59	Men	26
2012	Telemark fylkeskommune	50 - 59	Men	17
2013	Telemark fylkeskommune	50 - 59	Men	21
2014	Telemark fylkeskommune	50 - 59	Men	21
2015	Telemark fylkeskommune	50 - 59	Men	16
2016	Telemark fylkeskommune	50 - 59	Men	19
2017	Telemark fylkeskommune	50 - 59	Men	15
2018	Telemark fylkeskommune	50 - 59	Men	19
2005	Troms fylkeskommune	50 - 59	Men	14
2006	Troms fylkeskommune	50 - 59	Men	11
2007	Troms fylkeskommune	50 - 59	Men	20
2008	Troms fylkeskommune	50 - 59	Men	7
2009	Troms fylkeskommune	50 - 59	Men	19
2010	Troms fylkeskommune	50 - 59	Men	19
2011	Troms fylkeskommune	50 - 59	Men	20
2012	Troms fylkeskommune	50 - 59	Men	16
2013	Troms fylkeskommune	50 - 59	Men	22
2014	Troms fylkeskommune	50 - 59	Men	20
2015	Troms fylkeskommune	50 - 59	Men	21
2016	Troms fylkeskommune	50 - 59	Men	16
2017	Troms fylkeskommune	50 - 59	Men	21
2018	Troms fylkeskommune	50 - 59	Men	21
2005	Trøndelag fylkeskommune	50 - 59	Men	39
2006	Trøndelag fylkeskommune	50 - 59	Men	34
2007	Trøndelag fylkeskommune	50 - 59	Men	42
2008	Trøndelag fylkeskommune	50 - 59	Men	56
2009	Trøndelag fylkeskommune	50 - 59	Men	61
2010	Trøndelag fylkeskommune	50 - 59	Men	61
2011	Trøndelag fylkeskommune	50 - 59	Men	70
2012	Trøndelag fylkeskommune	50 - 59	Men	70
2013	Trøndelag fylkeskommune	50 - 59	Men	69
2014	Trøndelag fylkeskommune	50 - 59	Men	65
2015	Trøndelag fylkeskommune	50 - 59	Men	75
2016	Trøndelag fylkeskommune	50 - 59	Men	63
2017	Trøndelag fylkeskommune	50 - 59	Men	78
2018	Trøndelag fylkeskommune	50 - 59	Men	66
2005	Vest-Agder fylkeskommune	50 - 59	Men	22
2006	Vest-Agder fylkeskommune	50 - 59	Men	10
2007	Vest-Agder fylkeskommune	50 - 59	Men	16
2008	Vest-Agder fylkeskommune	50 - 59	Men	13
2009	Vest-Agder fylkeskommune	50 - 59	Men	17
2010	Vest-Agder fylkeskommune	50 - 59	Men	16
2011	Vest-Agder fylkeskommune	50 - 59	Men	14
2012	Vest-Agder fylkeskommune	50 - 59	Men	15
2013	Vest-Agder fylkeskommune	50 - 59	Men	19
2014	Vest-Agder fylkeskommune	50 - 59	Men	11
2015	Vest-Agder fylkeskommune	50 - 59	Men	16
2016	Vest-Agder fylkeskommune	50 - 59	Men	12
2017	Vest-Agder fylkeskommune	50 - 59	Men	17
2018	Vest-Agder fylkeskommune	50 - 59	Men	9
2005	Vestfold fylkeskommune	50 - 59	Men	23
2006	Vestfold fylkeskommune	50 - 59	Men	22
2007	Vestfold fylkeskommune	50 - 59	Men	22
2008	Vestfold fylkeskommune	50 - 59	Men	30
2009	Vestfold fylkeskommune	50 - 59	Men	20
2010	Vestfold fylkeskommune	50 - 59	Men	23
2011	Vestfold fylkeskommune	50 - 59	Men	15
2012	Vestfold fylkeskommune	50 - 59	Men	39
2013	Vestfold fylkeskommune	50 - 59	Men	31
2014	Vestfold fylkeskommune	50 - 59	Men	33
2015	Vestfold fylkeskommune	50 - 59	Men	27
2016	Vestfold fylkeskommune	50 - 59	Men	31
2017	Vestfold fylkeskommune	50 - 59	Men	31
2018	Vestfold fylkeskommune	50 - 59	Men	32
2005	Østfold fylkeskommune	50 - 59	Men	19
2006	Østfold fylkeskommune	50 - 59	Men	23
2007	Østfold fylkeskommune	50 - 59	Men	20
2008	Østfold fylkeskommune	50 - 59	Men	21
2009	Østfold fylkeskommune	50 - 59	Men	23
2010	Østfold fylkeskommune	50 - 59	Men	26
2011	Østfold fylkeskommune	50 - 59	Men	24
2012	Østfold fylkeskommune	50 - 59	Men	26
2013	Østfold fylkeskommune	50 - 59	Men	24
2014	Østfold fylkeskommune	50 - 59	Men	19
2015	Østfold fylkeskommune	50 - 59	Men	40
2016	Østfold fylkeskommune	50 - 59	Men	45
2017	Østfold fylkeskommune	50 - 59	Men	31
2018	Østfold fylkeskommune	50 - 59	Men	27
2005	Akershus fylkeskommune	60 - 69	Women	113
2006	Akershus fylkeskommune	60 - 69	Women	104
2007	Akershus fylkeskommune	60 - 69	Women	121
2008	Akershus fylkeskommune	60 - 69	Women	120
2009	Akershus fylkeskommune	60 - 69	Women	113
2010	Akershus fylkeskommune	60 - 69	Women	140
2011	Akershus fylkeskommune	60 - 69	Women	140
2012	Akershus fylkeskommune	60 - 69	Women	135
2013	Akershus fylkeskommune	60 - 69	Women	132
2014	Akershus fylkeskommune	60 - 69	Women	121
2015	Akershus fylkeskommune	60 - 69	Women	117
2016	Akershus fylkeskommune	60 - 69	Women	130
2017	Akershus fylkeskommune	60 - 69	Women	112
2018	Akershus fylkeskommune	60 - 69	Women	100
2005	Aust-Agder fylkeskommune	60 - 69	Women	26
2006	Aust-Agder fylkeskommune	60 - 69	Women	25
2007	Aust-Agder fylkeskommune	60 - 69	Women	23
2008	Aust-Agder fylkeskommune	60 - 69	Women	27
2009	Aust-Agder fylkeskommune	60 - 69	Women	25
2010	Aust-Agder fylkeskommune	60 - 69	Women	23
2011	Aust-Agder fylkeskommune	60 - 69	Women	29
2012	Aust-Agder fylkeskommune	60 - 69	Women	20
2013	Aust-Agder fylkeskommune	60 - 69	Women	27
2014	Aust-Agder fylkeskommune	60 - 69	Women	21
2015	Aust-Agder fylkeskommune	60 - 69	Women	25
2016	Aust-Agder fylkeskommune	60 - 69	Women	30
2017	Aust-Agder fylkeskommune	60 - 69	Women	22
2018	Aust-Agder fylkeskommune	60 - 69	Women	25
2005	Buskerud fylkeskommune	60 - 69	Women	44
2006	Buskerud fylkeskommune	60 - 69	Women	44
2007	Buskerud fylkeskommune	60 - 69	Women	45
2008	Buskerud fylkeskommune	60 - 69	Women	53
2009	Buskerud fylkeskommune	60 - 69	Women	50
2010	Buskerud fylkeskommune	60 - 69	Women	64
2011	Buskerud fylkeskommune	60 - 69	Women	63
2012	Buskerud fylkeskommune	60 - 69	Women	42
2013	Buskerud fylkeskommune	60 - 69	Women	70
2014	Buskerud fylkeskommune	60 - 69	Women	61
2015	Buskerud fylkeskommune	60 - 69	Women	56
2016	Buskerud fylkeskommune	60 - 69	Women	59
2017	Buskerud fylkeskommune	60 - 69	Women	55
2018	Buskerud fylkeskommune	60 - 69	Women	50
2005	Finnmark fylkeskommune	60 - 69	Women	19
2006	Finnmark fylkeskommune	60 - 69	Women	11
2007	Finnmark fylkeskommune	60 - 69	Women	17
2008	Finnmark fylkeskommune	60 - 69	Women	41
2009	Finnmark fylkeskommune	60 - 69	Women	24
2010	Finnmark fylkeskommune	60 - 69	Women	32
2011	Finnmark fylkeskommune	60 - 69	Women	25
2012	Finnmark fylkeskommune	60 - 69	Women	22
2013	Finnmark fylkeskommune	60 - 69	Women	30
2014	Finnmark fylkeskommune	60 - 69	Women	26
2015	Finnmark fylkeskommune	60 - 69	Women	16
2016	Finnmark fylkeskommune	60 - 69	Women	11
2017	Finnmark fylkeskommune	60 - 69	Women	16
2018	Finnmark fylkeskommune	60 - 69	Women	23
2005	Hedmark fylkeskommune	60 - 69	Women	38
2006	Hedmark fylkeskommune	60 - 69	Women	37
2007	Hedmark fylkeskommune	60 - 69	Women	37
2008	Hedmark fylkeskommune	60 - 69	Women	28
2009	Hedmark fylkeskommune	60 - 69	Women	51
2010	Hedmark fylkeskommune	60 - 69	Women	57
2011	Hedmark fylkeskommune	60 - 69	Women	53
2012	Hedmark fylkeskommune	60 - 69	Women	36
2013	Hedmark fylkeskommune	60 - 69	Women	47
2014	Hedmark fylkeskommune	60 - 69	Women	39
2015	Hedmark fylkeskommune	60 - 69	Women	39
2016	Hedmark fylkeskommune	60 - 69	Women	28
2017	Hedmark fylkeskommune	60 - 69	Women	35
2018	Hedmark fylkeskommune	60 - 69	Women	36
2005	Hordaland fylkeskommune	60 - 69	Women	73
2006	Hordaland fylkeskommune	60 - 69	Women	108
2007	Hordaland fylkeskommune	60 - 69	Women	91
2008	Hordaland fylkeskommune	60 - 69	Women	88
2009	Hordaland fylkeskommune	60 - 69	Women	95
2010	Hordaland fylkeskommune	60 - 69	Women	78
2011	Hordaland fylkeskommune	60 - 69	Women	75
2012	Hordaland fylkeskommune	60 - 69	Women	116
2013	Hordaland fylkeskommune	60 - 69	Women	108
2014	Hordaland fylkeskommune	60 - 69	Women	110
2015	Hordaland fylkeskommune	60 - 69	Women	100
2016	Hordaland fylkeskommune	60 - 69	Women	97
2017	Hordaland fylkeskommune	60 - 69	Women	91
2018	Hordaland fylkeskommune	60 - 69	Women	102
2005	Møre og Romsdal fylkeskommune	60 - 69	Women	42
2006	Møre og Romsdal fylkeskommune	60 - 69	Women	37
2007	Møre og Romsdal fylkeskommune	60 - 69	Women	60
2008	Møre og Romsdal fylkeskommune	60 - 69	Women	39
2009	Møre og Romsdal fylkeskommune	60 - 69	Women	49
2010	Møre og Romsdal fylkeskommune	60 - 69	Women	53
2011	Møre og Romsdal fylkeskommune	60 - 69	Women	42
2012	Møre og Romsdal fylkeskommune	60 - 69	Women	60
2013	Møre og Romsdal fylkeskommune	60 - 69	Women	40
2014	Møre og Romsdal fylkeskommune	60 - 69	Women	50
2015	Møre og Romsdal fylkeskommune	60 - 69	Women	56
2016	Møre og Romsdal fylkeskommune	60 - 69	Women	80
2017	Møre og Romsdal fylkeskommune	60 - 69	Women	64
2018	Møre og Romsdal fylkeskommune	60 - 69	Women	53
2005	Nordland fylkeskommune	60 - 69	Women	53
2006	Nordland fylkeskommune	60 - 69	Women	65
2007	Nordland fylkeskommune	60 - 69	Women	41
2008	Nordland fylkeskommune	60 - 69	Women	46
2009	Nordland fylkeskommune	60 - 69	Women	50
2010	Nordland fylkeskommune	60 - 69	Women	47
2011	Nordland fylkeskommune	60 - 69	Women	56
2012	Nordland fylkeskommune	60 - 69	Women	72
2013	Nordland fylkeskommune	60 - 69	Women	50
2014	Nordland fylkeskommune	60 - 69	Women	43
2015	Nordland fylkeskommune	60 - 69	Women	57
2016	Nordland fylkeskommune	60 - 69	Women	40
2017	Nordland fylkeskommune	60 - 69	Women	45
2018	Nordland fylkeskommune	60 - 69	Women	42
2005	Norway	60 - 69	Women	860
2006	Norway	60 - 69	Women	891
2007	Norway	60 - 69	Women	897
2008	Norway	60 - 69	Women	1002
2009	Norway	60 - 69	Women	987
2010	Norway	60 - 69	Women	1054
2011	Norway	60 - 69	Women	1066
2012	Norway	60 - 69	Women	1090
2013	Norway	60 - 69	Women	1122
2014	Norway	60 - 69	Women	1017
2015	Norway	60 - 69	Women	1080
2016	Norway	60 - 69	Women	1064
2017	Norway	60 - 69	Women	978
2018	Norway	60 - 69	Women	950
2005	Oppland fylkeskommune	60 - 69	Women	22
2006	Oppland fylkeskommune	60 - 69	Women	24
2007	Oppland fylkeskommune	60 - 69	Women	31
2008	Oppland fylkeskommune	60 - 69	Women	30
2009	Oppland fylkeskommune	60 - 69	Women	43
2010	Oppland fylkeskommune	60 - 69	Women	36
2011	Oppland fylkeskommune	60 - 69	Women	28
2012	Oppland fylkeskommune	60 - 69	Women	35
2013	Oppland fylkeskommune	60 - 69	Women	37
2014	Oppland fylkeskommune	60 - 69	Women	28
2015	Oppland fylkeskommune	60 - 69	Women	32
2016	Oppland fylkeskommune	60 - 69	Women	35
2017	Oppland fylkeskommune	60 - 69	Women	46
2018	Oppland fylkeskommune	60 - 69	Women	41
2005	Oslo fylkeskommune	60 - 69	Women	87
2006	Oslo fylkeskommune	60 - 69	Women	92
2007	Oslo fylkeskommune	60 - 69	Women	86
2008	Oslo fylkeskommune	60 - 69	Women	114
2009	Oslo fylkeskommune	60 - 69	Women	95
2010	Oslo fylkeskommune	60 - 69	Women	104
2011	Oslo fylkeskommune	60 - 69	Women	108
2012	Oslo fylkeskommune	60 - 69	Women	114
2013	Oslo fylkeskommune	60 - 69	Women	110
2014	Oslo fylkeskommune	60 - 69	Women	95
2015	Oslo fylkeskommune	60 - 69	Women	100
2016	Oslo fylkeskommune	60 - 69	Women	97
2017	Oslo fylkeskommune	60 - 69	Women	103
2018	Oslo fylkeskommune	60 - 69	Women	97
2005	Rogaland fylkeskommune	60 - 69	Women	52
2006	Rogaland fylkeskommune	60 - 69	Women	62
2007	Rogaland fylkeskommune	60 - 69	Women	70
2008	Rogaland fylkeskommune	60 - 69	Women	88
2009	Rogaland fylkeskommune	60 - 69	Women	67
2010	Rogaland fylkeskommune	60 - 69	Women	77
2011	Rogaland fylkeskommune	60 - 69	Women	82
2012	Rogaland fylkeskommune	60 - 69	Women	67
2013	Rogaland fylkeskommune	60 - 69	Women	75
2014	Rogaland fylkeskommune	60 - 69	Women	79
2015	Rogaland fylkeskommune	60 - 69	Women	65
2016	Rogaland fylkeskommune	60 - 69	Women	91
2017	Rogaland fylkeskommune	60 - 69	Women	49
2018	Rogaland fylkeskommune	60 - 69	Women	68
2005	Sogn og Fjordane fylkeskommune	60 - 69	Women	30
2006	Sogn og Fjordane fylkeskommune	60 - 69	Women	23
2007	Sogn og Fjordane fylkeskommune	60 - 69	Women	11
2008	Sogn og Fjordane fylkeskommune	60 - 69	Women	28
2009	Sogn og Fjordane fylkeskommune	60 - 69	Women	22
2010	Sogn og Fjordane fylkeskommune	60 - 69	Women	16
2011	Sogn og Fjordane fylkeskommune	60 - 69	Women	24
2012	Sogn og Fjordane fylkeskommune	60 - 69	Women	39
2013	Sogn og Fjordane fylkeskommune	60 - 69	Women	32
2014	Sogn og Fjordane fylkeskommune	60 - 69	Women	35
2015	Sogn og Fjordane fylkeskommune	60 - 69	Women	31
2016	Sogn og Fjordane fylkeskommune	60 - 69	Women	22
2017	Sogn og Fjordane fylkeskommune	60 - 69	Women	22
2018	Sogn og Fjordane fylkeskommune	60 - 69	Women	16
2005	Telemark fylkeskommune	60 - 69	Women	26
2006	Telemark fylkeskommune	60 - 69	Women	36
2007	Telemark fylkeskommune	60 - 69	Women	26
2008	Telemark fylkeskommune	60 - 69	Women	33
2009	Telemark fylkeskommune	60 - 69	Women	44
2010	Telemark fylkeskommune	60 - 69	Women	30
2011	Telemark fylkeskommune	60 - 69	Women	42
2012	Telemark fylkeskommune	60 - 69	Women	38
2013	Telemark fylkeskommune	60 - 69	Women	21
2014	Telemark fylkeskommune	60 - 69	Women	35
2015	Telemark fylkeskommune	60 - 69	Women	36
2016	Telemark fylkeskommune	60 - 69	Women	41
2017	Telemark fylkeskommune	60 - 69	Women	33
2018	Telemark fylkeskommune	60 - 69	Women	30
2005	Troms fylkeskommune	60 - 69	Women	23
2006	Troms fylkeskommune	60 - 69	Women	19
2007	Troms fylkeskommune	60 - 69	Women	34
2008	Troms fylkeskommune	60 - 69	Women	23
2009	Troms fylkeskommune	60 - 69	Women	19
2010	Troms fylkeskommune	60 - 69	Women	37
2011	Troms fylkeskommune	60 - 69	Women	25
2012	Troms fylkeskommune	60 - 69	Women	35
2013	Troms fylkeskommune	60 - 69	Women	24
2014	Troms fylkeskommune	60 - 69	Women	44
2015	Troms fylkeskommune	60 - 69	Women	34
2016	Troms fylkeskommune	60 - 69	Women	41
2017	Troms fylkeskommune	60 - 69	Women	40
2018	Troms fylkeskommune	60 - 69	Women	35
2005	Trøndelag fylkeskommune	60 - 69	Women	86
2006	Trøndelag fylkeskommune	60 - 69	Women	81
2007	Trøndelag fylkeskommune	60 - 69	Women	97
2008	Trøndelag fylkeskommune	60 - 69	Women	115
2009	Trøndelag fylkeskommune	60 - 69	Women	109
2010	Trøndelag fylkeskommune	60 - 69	Women	114
2011	Trøndelag fylkeskommune	60 - 69	Women	138
2012	Trøndelag fylkeskommune	60 - 69	Women	128
2013	Trøndelag fylkeskommune	60 - 69	Women	164
2014	Trøndelag fylkeskommune	60 - 69	Women	110
2015	Trøndelag fylkeskommune	60 - 69	Women	156
2016	Trøndelag fylkeskommune	60 - 69	Women	133
2017	Trøndelag fylkeskommune	60 - 69	Women	100
2018	Trøndelag fylkeskommune	60 - 69	Women	113
2005	Vest-Agder fylkeskommune	60 - 69	Women	34
2006	Vest-Agder fylkeskommune	60 - 69	Women	20
2007	Vest-Agder fylkeskommune	60 - 69	Women	20
2008	Vest-Agder fylkeskommune	60 - 69	Women	32
2009	Vest-Agder fylkeskommune	60 - 69	Women	26
2010	Vest-Agder fylkeskommune	60 - 69	Women	28
2011	Vest-Agder fylkeskommune	60 - 69	Women	21
2012	Vest-Agder fylkeskommune	60 - 69	Women	36
2013	Vest-Agder fylkeskommune	60 - 69	Women	25
2014	Vest-Agder fylkeskommune	60 - 69	Women	25
2015	Vest-Agder fylkeskommune	60 - 69	Women	26
2016	Vest-Agder fylkeskommune	60 - 69	Women	25
2017	Vest-Agder fylkeskommune	60 - 69	Women	26
2018	Vest-Agder fylkeskommune	60 - 69	Women	21
2005	Vestfold fylkeskommune	60 - 69	Women	46
2006	Vestfold fylkeskommune	60 - 69	Women	49
2007	Vestfold fylkeskommune	60 - 69	Women	40
2008	Vestfold fylkeskommune	60 - 69	Women	48
2009	Vestfold fylkeskommune	60 - 69	Women	48
2010	Vestfold fylkeskommune	60 - 69	Women	46
2011	Vestfold fylkeskommune	60 - 69	Women	49
2012	Vestfold fylkeskommune	60 - 69	Women	38
2013	Vestfold fylkeskommune	60 - 69	Women	65
2014	Vestfold fylkeskommune	60 - 69	Women	37
2015	Vestfold fylkeskommune	60 - 69	Women	63
2016	Vestfold fylkeskommune	60 - 69	Women	44
2017	Vestfold fylkeskommune	60 - 69	Women	64
2018	Vestfold fylkeskommune	60 - 69	Women	46
2005	Østfold fylkeskommune	60 - 69	Women	46
2006	Østfold fylkeskommune	60 - 69	Women	54
2007	Østfold fylkeskommune	60 - 69	Women	47
2008	Østfold fylkeskommune	60 - 69	Women	49
2009	Østfold fylkeskommune	60 - 69	Women	57
2010	Østfold fylkeskommune	60 - 69	Women	72
2011	Østfold fylkeskommune	60 - 69	Women	66
2012	Østfold fylkeskommune	60 - 69	Women	55
2013	Østfold fylkeskommune	60 - 69	Women	63
2014	Østfold fylkeskommune	60 - 69	Women	58
2015	Østfold fylkeskommune	60 - 69	Women	70
2016	Østfold fylkeskommune	60 - 69	Women	58
2017	Østfold fylkeskommune	60 - 69	Women	54
2018	Østfold fylkeskommune	60 - 69	Women	52
2005	Akershus fylkeskommune	60 - 69	Men	81
2006	Akershus fylkeskommune	60 - 69	Men	99
2007	Akershus fylkeskommune	60 - 69	Men	90
2008	Akershus fylkeskommune	60 - 69	Men	86
2009	Akershus fylkeskommune	60 - 69	Men	99
2010	Akershus fylkeskommune	60 - 69	Men	102
2011	Akershus fylkeskommune	60 - 69	Men	106
2012	Akershus fylkeskommune	60 - 69	Men	116
2013	Akershus fylkeskommune	60 - 69	Men	124
2014	Akershus fylkeskommune	60 - 69	Men	112
2015	Akershus fylkeskommune	60 - 69	Men	111
2016	Akershus fylkeskommune	60 - 69	Men	120
2017	Akershus fylkeskommune	60 - 69	Men	76
2018	Akershus fylkeskommune	60 - 69	Men	91
2005	Aust-Agder fylkeskommune	60 - 69	Men	27
2006	Aust-Agder fylkeskommune	60 - 69	Men	25
2007	Aust-Agder fylkeskommune	60 - 69	Men	28
2008	Aust-Agder fylkeskommune	60 - 69	Men	30
2009	Aust-Agder fylkeskommune	60 - 69	Men	38
2010	Aust-Agder fylkeskommune	60 - 69	Men	27
2011	Aust-Agder fylkeskommune	60 - 69	Men	32
2012	Aust-Agder fylkeskommune	60 - 69	Men	26
2013	Aust-Agder fylkeskommune	60 - 69	Men	30
2014	Aust-Agder fylkeskommune	60 - 69	Men	28
2015	Aust-Agder fylkeskommune	60 - 69	Men	34
2016	Aust-Agder fylkeskommune	60 - 69	Men	32
2017	Aust-Agder fylkeskommune	60 - 69	Men	32
2018	Aust-Agder fylkeskommune	60 - 69	Men	23
2005	Buskerud fylkeskommune	60 - 69	Men	48
2006	Buskerud fylkeskommune	60 - 69	Men	39
2007	Buskerud fylkeskommune	60 - 69	Men	52
2008	Buskerud fylkeskommune	60 - 69	Men	34
2009	Buskerud fylkeskommune	60 - 69	Men	54
2010	Buskerud fylkeskommune	60 - 69	Men	45
2011	Buskerud fylkeskommune	60 - 69	Men	44
2012	Buskerud fylkeskommune	60 - 69	Men	51
2013	Buskerud fylkeskommune	60 - 69	Men	56
2014	Buskerud fylkeskommune	60 - 69	Men	44
2015	Buskerud fylkeskommune	60 - 69	Men	53
2016	Buskerud fylkeskommune	60 - 69	Men	64
2017	Buskerud fylkeskommune	60 - 69	Men	43
2018	Buskerud fylkeskommune	60 - 69	Men	60
2005	Finnmark fylkeskommune	60 - 69	Men	9
2006	Finnmark fylkeskommune	60 - 69	Men	8
2007	Finnmark fylkeskommune	60 - 69	Men	14
2008	Finnmark fylkeskommune	60 - 69	Men	27
2009	Finnmark fylkeskommune	60 - 69	Men	20
2010	Finnmark fylkeskommune	60 - 69	Men	27
2011	Finnmark fylkeskommune	60 - 69	Men	24
2012	Finnmark fylkeskommune	60 - 69	Men	20
2013	Finnmark fylkeskommune	60 - 69	Men	18
2014	Finnmark fylkeskommune	60 - 69	Men	17
2015	Finnmark fylkeskommune	60 - 69	Men	15
2016	Finnmark fylkeskommune	60 - 69	Men	17
2017	Finnmark fylkeskommune	60 - 69	Men	15
2018	Finnmark fylkeskommune	60 - 69	Men	22
2005	Hedmark fylkeskommune	60 - 69	Men	27
2006	Hedmark fylkeskommune	60 - 69	Men	26
2007	Hedmark fylkeskommune	60 - 69	Men	35
2008	Hedmark fylkeskommune	60 - 69	Men	41
2009	Hedmark fylkeskommune	60 - 69	Men	50
2010	Hedmark fylkeskommune	60 - 69	Men	43
2011	Hedmark fylkeskommune	60 - 69	Men	44
2012	Hedmark fylkeskommune	60 - 69	Men	51
2013	Hedmark fylkeskommune	60 - 69	Men	52
2014	Hedmark fylkeskommune	60 - 69	Men	54
2015	Hedmark fylkeskommune	60 - 69	Men	68
2016	Hedmark fylkeskommune	60 - 69	Men	62
2017	Hedmark fylkeskommune	60 - 69	Men	52
2018	Hedmark fylkeskommune	60 - 69	Men	55
2005	Hordaland fylkeskommune	60 - 69	Men	68
2006	Hordaland fylkeskommune	60 - 69	Men	67
2007	Hordaland fylkeskommune	60 - 69	Men	79
2008	Hordaland fylkeskommune	60 - 69	Men	67
2009	Hordaland fylkeskommune	60 - 69	Men	100
2010	Hordaland fylkeskommune	60 - 69	Men	87
2011	Hordaland fylkeskommune	60 - 69	Men	109
2012	Hordaland fylkeskommune	60 - 69	Men	114
2013	Hordaland fylkeskommune	60 - 69	Men	93
2014	Hordaland fylkeskommune	60 - 69	Men	113
2015	Hordaland fylkeskommune	60 - 69	Men	118
2016	Hordaland fylkeskommune	60 - 69	Men	112
2017	Hordaland fylkeskommune	60 - 69	Men	135
2018	Hordaland fylkeskommune	60 - 69	Men	109
2005	Møre og Romsdal fylkeskommune	60 - 69	Men	37
2006	Møre og Romsdal fylkeskommune	60 - 69	Men	36
2007	Møre og Romsdal fylkeskommune	60 - 69	Men	39
2008	Møre og Romsdal fylkeskommune	60 - 69	Men	35
2009	Møre og Romsdal fylkeskommune	60 - 69	Men	47
2010	Møre og Romsdal fylkeskommune	60 - 69	Men	52
2011	Møre og Romsdal fylkeskommune	60 - 69	Men	49
2012	Møre og Romsdal fylkeskommune	60 - 69	Men	55
2013	Møre og Romsdal fylkeskommune	60 - 69	Men	48
2014	Møre og Romsdal fylkeskommune	60 - 69	Men	61
2015	Møre og Romsdal fylkeskommune	60 - 69	Men	58
2016	Møre og Romsdal fylkeskommune	60 - 69	Men	64
2017	Møre og Romsdal fylkeskommune	60 - 69	Men	75
2018	Møre og Romsdal fylkeskommune	60 - 69	Men	66
2005	Nordland fylkeskommune	60 - 69	Men	32
2006	Nordland fylkeskommune	60 - 69	Men	50
2007	Nordland fylkeskommune	60 - 69	Men	43
2008	Nordland fylkeskommune	60 - 69	Men	47
2009	Nordland fylkeskommune	60 - 69	Men	55
2010	Nordland fylkeskommune	60 - 69	Men	50
2011	Nordland fylkeskommune	60 - 69	Men	54
2012	Nordland fylkeskommune	60 - 69	Men	53
2013	Nordland fylkeskommune	60 - 69	Men	46
2014	Nordland fylkeskommune	60 - 69	Men	59
2015	Nordland fylkeskommune	60 - 69	Men	73
2016	Nordland fylkeskommune	60 - 69	Men	68
2017	Nordland fylkeskommune	60 - 69	Men	64
2018	Nordland fylkeskommune	60 - 69	Men	56
2005	Norway	60 - 69	Men	704
2006	Norway	60 - 69	Men	804
2007	Norway	60 - 69	Men	818
2008	Norway	60 - 69	Men	863
2009	Norway	60 - 69	Men	967
2010	Norway	60 - 69	Men	926
2011	Norway	60 - 69	Men	1031
2012	Norway	60 - 69	Men	1076
2013	Norway	60 - 69	Men	1069
2014	Norway	60 - 69	Men	1096
2015	Norway	60 - 69	Men	1122
2016	Norway	60 - 69	Men	1181
2017	Norway	60 - 69	Men	1113
2018	Norway	60 - 69	Men	1056
2005	Oppland fylkeskommune	60 - 69	Men	28
2006	Oppland fylkeskommune	60 - 69	Men	24
2007	Oppland fylkeskommune	60 - 69	Men	35
2008	Oppland fylkeskommune	60 - 69	Men	42
2009	Oppland fylkeskommune	60 - 69	Men	28
2010	Oppland fylkeskommune	60 - 69	Men	32
2011	Oppland fylkeskommune	60 - 69	Men	25
2012	Oppland fylkeskommune	60 - 69	Men	27
2013	Oppland fylkeskommune	60 - 69	Men	36
2014	Oppland fylkeskommune	60 - 69	Men	38
2015	Oppland fylkeskommune	60 - 69	Men	38
2016	Oppland fylkeskommune	60 - 69	Men	43
2017	Oppland fylkeskommune	60 - 69	Men	44
2018	Oppland fylkeskommune	60 - 69	Men	49
2005	Oslo fylkeskommune	60 - 69	Men	64
2006	Oslo fylkeskommune	60 - 69	Men	70
2007	Oslo fylkeskommune	60 - 69	Men	80
2008	Oslo fylkeskommune	60 - 69	Men	83
2009	Oslo fylkeskommune	60 - 69	Men	93
2010	Oslo fylkeskommune	60 - 69	Men	107
2011	Oslo fylkeskommune	60 - 69	Men	98
2012	Oslo fylkeskommune	60 - 69	Men	111
2013	Oslo fylkeskommune	60 - 69	Men	106
2014	Oslo fylkeskommune	60 - 69	Men	107
2015	Oslo fylkeskommune	60 - 69	Men	96
2016	Oslo fylkeskommune	60 - 69	Men	107
2017	Oslo fylkeskommune	60 - 69	Men	92
2018	Oslo fylkeskommune	60 - 69	Men	93
2005	Rogaland fylkeskommune	60 - 69	Men	57
2006	Rogaland fylkeskommune	60 - 69	Men	66
2007	Rogaland fylkeskommune	60 - 69	Men	63
2008	Rogaland fylkeskommune	60 - 69	Men	72
2009	Rogaland fylkeskommune	60 - 69	Men	78
2010	Rogaland fylkeskommune	60 - 69	Men	63
2011	Rogaland fylkeskommune	60 - 69	Men	85
2012	Rogaland fylkeskommune	60 - 69	Men	88
2013	Rogaland fylkeskommune	60 - 69	Men	67
2014	Rogaland fylkeskommune	60 - 69	Men	77
2015	Rogaland fylkeskommune	60 - 69	Men	84
2016	Rogaland fylkeskommune	60 - 69	Men	72
2017	Rogaland fylkeskommune	60 - 69	Men	88
2018	Rogaland fylkeskommune	60 - 69	Men	68
2005	Sogn og Fjordane fylkeskommune	60 - 69	Men	28
2006	Sogn og Fjordane fylkeskommune	60 - 69	Men	26
2007	Sogn og Fjordane fylkeskommune	60 - 69	Men	19
2008	Sogn og Fjordane fylkeskommune	60 - 69	Men	21
2009	Sogn og Fjordane fylkeskommune	60 - 69	Men	20
2010	Sogn og Fjordane fylkeskommune	60 - 69	Men	15
2011	Sogn og Fjordane fylkeskommune	60 - 69	Men	26
2012	Sogn og Fjordane fylkeskommune	60 - 69	Men	31
2013	Sogn og Fjordane fylkeskommune	60 - 69	Men	27
2014	Sogn og Fjordane fylkeskommune	60 - 69	Men	26
2015	Sogn og Fjordane fylkeskommune	60 - 69	Men	42
2016	Sogn og Fjordane fylkeskommune	60 - 69	Men	23
2017	Sogn og Fjordane fylkeskommune	60 - 69	Men	22
2018	Sogn og Fjordane fylkeskommune	60 - 69	Men	38
2005	Telemark fylkeskommune	60 - 69	Men	24
2006	Telemark fylkeskommune	60 - 69	Men	21
2007	Telemark fylkeskommune	60 - 69	Men	28
2008	Telemark fylkeskommune	60 - 69	Men	28
2009	Telemark fylkeskommune	60 - 69	Men	43
2010	Telemark fylkeskommune	60 - 69	Men	33
2011	Telemark fylkeskommune	60 - 69	Men	37
2012	Telemark fylkeskommune	60 - 69	Men	34
2013	Telemark fylkeskommune	60 - 69	Men	35
2014	Telemark fylkeskommune	60 - 69	Men	38
2015	Telemark fylkeskommune	60 - 69	Men	28
2016	Telemark fylkeskommune	60 - 69	Men	41
2017	Telemark fylkeskommune	60 - 69	Men	46
2018	Telemark fylkeskommune	60 - 69	Men	39
2005	Troms fylkeskommune	60 - 69	Men	16
2006	Troms fylkeskommune	60 - 69	Men	30
2007	Troms fylkeskommune	60 - 69	Men	24
2008	Troms fylkeskommune	60 - 69	Men	26
2009	Troms fylkeskommune	60 - 69	Men	31
2010	Troms fylkeskommune	60 - 69	Men	19
2011	Troms fylkeskommune	60 - 69	Men	41
2012	Troms fylkeskommune	60 - 69	Men	33
2013	Troms fylkeskommune	60 - 69	Men	36
2014	Troms fylkeskommune	60 - 69	Men	40
2015	Troms fylkeskommune	60 - 69	Men	38
2016	Troms fylkeskommune	60 - 69	Men	40
2017	Troms fylkeskommune	60 - 69	Men	44
2018	Troms fylkeskommune	60 - 69	Men	29
2005	Trøndelag fylkeskommune	60 - 69	Men	74
2006	Trøndelag fylkeskommune	60 - 69	Men	104
2007	Trøndelag fylkeskommune	60 - 69	Men	86
2008	Trøndelag fylkeskommune	60 - 69	Men	109
2009	Trøndelag fylkeskommune	60 - 69	Men	101
2010	Trøndelag fylkeskommune	60 - 69	Men	112
2011	Trøndelag fylkeskommune	60 - 69	Men	122
2012	Trøndelag fylkeskommune	60 - 69	Men	116
2013	Trøndelag fylkeskommune	60 - 69	Men	153
2014	Trøndelag fylkeskommune	60 - 69	Men	128
2015	Trøndelag fylkeskommune	60 - 69	Men	131
2016	Trøndelag fylkeskommune	60 - 69	Men	142
2017	Trøndelag fylkeskommune	60 - 69	Men	159
2018	Trøndelag fylkeskommune	60 - 69	Men	111
2005	Vest-Agder fylkeskommune	60 - 69	Men	14
2006	Vest-Agder fylkeskommune	60 - 69	Men	31
2007	Vest-Agder fylkeskommune	60 - 69	Men	23
2008	Vest-Agder fylkeskommune	60 - 69	Men	27
2009	Vest-Agder fylkeskommune	60 - 69	Men	25
2010	Vest-Agder fylkeskommune	60 - 69	Men	27
2011	Vest-Agder fylkeskommune	60 - 69	Men	22
2012	Vest-Agder fylkeskommune	60 - 69	Men	37
2013	Vest-Agder fylkeskommune	60 - 69	Men	31
2014	Vest-Agder fylkeskommune	60 - 69	Men	36
2015	Vest-Agder fylkeskommune	60 - 69	Men	27
2016	Vest-Agder fylkeskommune	60 - 69	Men	37
2017	Vest-Agder fylkeskommune	60 - 69	Men	28
2018	Vest-Agder fylkeskommune	60 - 69	Men	31
2005	Vestfold fylkeskommune	60 - 69	Men	31
2006	Vestfold fylkeskommune	60 - 69	Men	46
2007	Vestfold fylkeskommune	60 - 69	Men	31
2008	Vestfold fylkeskommune	60 - 69	Men	39
2009	Vestfold fylkeskommune	60 - 69	Men	40
2010	Vestfold fylkeskommune	60 - 69	Men	38
2011	Vestfold fylkeskommune	60 - 69	Men	41
2012	Vestfold fylkeskommune	60 - 69	Men	46
2013	Vestfold fylkeskommune	60 - 69	Men	62
2014	Vestfold fylkeskommune	60 - 69	Men	61
2015	Vestfold fylkeskommune	60 - 69	Men	56
2016	Vestfold fylkeskommune	60 - 69	Men	75
2017	Vestfold fylkeskommune	60 - 69	Men	54
2018	Vestfold fylkeskommune	60 - 69	Men	55
2005	Østfold fylkeskommune	60 - 69	Men	39
2006	Østfold fylkeskommune	60 - 69	Men	36
2007	Østfold fylkeskommune	60 - 69	Men	49
2008	Østfold fylkeskommune	60 - 69	Men	49
2009	Østfold fylkeskommune	60 - 69	Men	45
2010	Østfold fylkeskommune	60 - 69	Men	47
2011	Østfold fylkeskommune	60 - 69	Men	72
2012	Østfold fylkeskommune	60 - 69	Men	67
2013	Østfold fylkeskommune	60 - 69	Men	48
2014	Østfold fylkeskommune	60 - 69	Men	57
2015	Østfold fylkeskommune	60 - 69	Men	51
2016	Østfold fylkeskommune	60 - 69	Men	60
2017	Østfold fylkeskommune	60 - 69	Men	43
2018	Østfold fylkeskommune	60 - 69	Men	59
2005	Akershus fylkeskommune	70 - 79	Women	114
2006	Akershus fylkeskommune	70 - 79	Women	115
2007	Akershus fylkeskommune	70 - 79	Women	145
2008	Akershus fylkeskommune	70 - 79	Women	121
2009	Akershus fylkeskommune	70 - 79	Women	149
2010	Akershus fylkeskommune	70 - 79	Women	142
2011	Akershus fylkeskommune	70 - 79	Women	111
2012	Akershus fylkeskommune	70 - 79	Women	138
2013	Akershus fylkeskommune	70 - 79	Women	152
2014	Akershus fylkeskommune	70 - 79	Women	117
2015	Akershus fylkeskommune	70 - 79	Women	178
2016	Akershus fylkeskommune	70 - 79	Women	194
2017	Akershus fylkeskommune	70 - 79	Women	160
2018	Akershus fylkeskommune	70 - 79	Women	172
2005	Aust-Agder fylkeskommune	70 - 79	Women	29
2006	Aust-Agder fylkeskommune	70 - 79	Women	35
2007	Aust-Agder fylkeskommune	70 - 79	Women	57
2008	Aust-Agder fylkeskommune	70 - 79	Women	35
2009	Aust-Agder fylkeskommune	70 - 79	Women	41
2010	Aust-Agder fylkeskommune	70 - 79	Women	33
2011	Aust-Agder fylkeskommune	70 - 79	Women	40
2012	Aust-Agder fylkeskommune	70 - 79	Women	32
2013	Aust-Agder fylkeskommune	70 - 79	Women	27
2014	Aust-Agder fylkeskommune	70 - 79	Women	36
2015	Aust-Agder fylkeskommune	70 - 79	Women	34
2016	Aust-Agder fylkeskommune	70 - 79	Women	40
2017	Aust-Agder fylkeskommune	70 - 79	Women	28
2018	Aust-Agder fylkeskommune	70 - 79	Women	25
2005	Buskerud fylkeskommune	70 - 79	Women	77
2006	Buskerud fylkeskommune	70 - 79	Women	52
2007	Buskerud fylkeskommune	70 - 79	Women	63
2008	Buskerud fylkeskommune	70 - 79	Women	67
2009	Buskerud fylkeskommune	70 - 79	Women	60
2010	Buskerud fylkeskommune	70 - 79	Women	67
2011	Buskerud fylkeskommune	70 - 79	Women	67
2012	Buskerud fylkeskommune	70 - 79	Women	50
2013	Buskerud fylkeskommune	70 - 79	Women	60
2014	Buskerud fylkeskommune	70 - 79	Women	65
2015	Buskerud fylkeskommune	70 - 79	Women	73
2016	Buskerud fylkeskommune	70 - 79	Women	91
2017	Buskerud fylkeskommune	70 - 79	Women	74
2018	Buskerud fylkeskommune	70 - 79	Women	87
2005	Finnmark fylkeskommune	70 - 79	Women	18
2006	Finnmark fylkeskommune	70 - 79	Women	24
2007	Finnmark fylkeskommune	70 - 79	Women	16
2008	Finnmark fylkeskommune	70 - 79	Women	29
2009	Finnmark fylkeskommune	70 - 79	Women	24
2010	Finnmark fylkeskommune	70 - 79	Women	37
2011	Finnmark fylkeskommune	70 - 79	Women	21
2012	Finnmark fylkeskommune	70 - 79	Women	26
2013	Finnmark fylkeskommune	70 - 79	Women	20
2014	Finnmark fylkeskommune	70 - 79	Women	13
2015	Finnmark fylkeskommune	70 - 79	Women	17
2016	Finnmark fylkeskommune	70 - 79	Women	16
2017	Finnmark fylkeskommune	70 - 79	Women	21
2018	Finnmark fylkeskommune	70 - 79	Women	26
2005	Hedmark fylkeskommune	70 - 79	Women	59
2006	Hedmark fylkeskommune	70 - 79	Women	59
2007	Hedmark fylkeskommune	70 - 79	Women	54
2008	Hedmark fylkeskommune	70 - 79	Women	84
2009	Hedmark fylkeskommune	70 - 79	Women	62
2010	Hedmark fylkeskommune	70 - 79	Women	63
2011	Hedmark fylkeskommune	70 - 79	Women	67
2012	Hedmark fylkeskommune	70 - 79	Women	66
2013	Hedmark fylkeskommune	70 - 79	Women	67
2014	Hedmark fylkeskommune	70 - 79	Women	58
2015	Hedmark fylkeskommune	70 - 79	Women	76
2016	Hedmark fylkeskommune	70 - 79	Women	61
2017	Hedmark fylkeskommune	70 - 79	Women	59
2018	Hedmark fylkeskommune	70 - 79	Women	67
2005	Hordaland fylkeskommune	70 - 79	Women	113
2006	Hordaland fylkeskommune	70 - 79	Women	112
2007	Hordaland fylkeskommune	70 - 79	Women	104
2008	Hordaland fylkeskommune	70 - 79	Women	97
2009	Hordaland fylkeskommune	70 - 79	Women	114
2010	Hordaland fylkeskommune	70 - 79	Women	108
2011	Hordaland fylkeskommune	70 - 79	Women	97
2012	Hordaland fylkeskommune	70 - 79	Women	115
2013	Hordaland fylkeskommune	70 - 79	Women	126
2014	Hordaland fylkeskommune	70 - 79	Women	115
2015	Hordaland fylkeskommune	70 - 79	Women	123
2016	Hordaland fylkeskommune	70 - 79	Women	164
2017	Hordaland fylkeskommune	70 - 79	Women	125
2018	Hordaland fylkeskommune	70 - 79	Women	125
2005	Møre og Romsdal fylkeskommune	70 - 79	Women	63
2006	Møre og Romsdal fylkeskommune	70 - 79	Women	60
2007	Møre og Romsdal fylkeskommune	70 - 79	Women	76
2008	Møre og Romsdal fylkeskommune	70 - 79	Women	52
2009	Møre og Romsdal fylkeskommune	70 - 79	Women	61
2010	Møre og Romsdal fylkeskommune	70 - 79	Women	55
2011	Møre og Romsdal fylkeskommune	70 - 79	Women	61
2012	Møre og Romsdal fylkeskommune	70 - 79	Women	71
2013	Møre og Romsdal fylkeskommune	70 - 79	Women	80
2014	Møre og Romsdal fylkeskommune	70 - 79	Women	64
2015	Møre og Romsdal fylkeskommune	70 - 79	Women	78
2016	Møre og Romsdal fylkeskommune	70 - 79	Women	123
2017	Møre og Romsdal fylkeskommune	70 - 79	Women	77
2018	Møre og Romsdal fylkeskommune	70 - 79	Women	95
2005	Nordland fylkeskommune	70 - 79	Women	70
2006	Nordland fylkeskommune	70 - 79	Women	69
2007	Nordland fylkeskommune	70 - 79	Women	62
2008	Nordland fylkeskommune	70 - 79	Women	59
2009	Nordland fylkeskommune	70 - 79	Women	71
2010	Nordland fylkeskommune	70 - 79	Women	68
2011	Nordland fylkeskommune	70 - 79	Women	64
2012	Nordland fylkeskommune	70 - 79	Women	61
2013	Nordland fylkeskommune	70 - 79	Women	66
2014	Nordland fylkeskommune	70 - 79	Women	73
2015	Nordland fylkeskommune	70 - 79	Women	63
2016	Nordland fylkeskommune	70 - 79	Women	66
2017	Nordland fylkeskommune	70 - 79	Women	60
2018	Nordland fylkeskommune	70 - 79	Women	65
2005	Norway	70 - 79	Women	1281
2006	Norway	70 - 79	Women	1261
2007	Norway	70 - 79	Women	1236
2008	Norway	70 - 79	Women	1219
2009	Norway	70 - 79	Women	1292
2010	Norway	70 - 79	Women	1215
2011	Norway	70 - 79	Women	1149
2012	Norway	70 - 79	Women	1250
2013	Norway	70 - 79	Women	1319
2014	Norway	70 - 79	Women	1255
2015	Norway	70 - 79	Women	1390
2016	Norway	70 - 79	Women	1581
2017	Norway	70 - 79	Women	1364
2018	Norway	70 - 79	Women	1490
2005	Oppland fylkeskommune	70 - 79	Women	54
2006	Oppland fylkeskommune	70 - 79	Women	38
2007	Oppland fylkeskommune	70 - 79	Women	60
2008	Oppland fylkeskommune	70 - 79	Women	51
2009	Oppland fylkeskommune	70 - 79	Women	53
2010	Oppland fylkeskommune	70 - 79	Women	59
2011	Oppland fylkeskommune	70 - 79	Women	47
2012	Oppland fylkeskommune	70 - 79	Women	56
2013	Oppland fylkeskommune	70 - 79	Women	50
2014	Oppland fylkeskommune	70 - 79	Women	48
2015	Oppland fylkeskommune	70 - 79	Women	58
2016	Oppland fylkeskommune	70 - 79	Women	62
2017	Oppland fylkeskommune	70 - 79	Women	60
2018	Oppland fylkeskommune	70 - 79	Women	60
2005	Oslo fylkeskommune	70 - 79	Women	124
2006	Oslo fylkeskommune	70 - 79	Women	124
2007	Oslo fylkeskommune	70 - 79	Women	134
2008	Oslo fylkeskommune	70 - 79	Women	127
2009	Oslo fylkeskommune	70 - 79	Women	120
2010	Oslo fylkeskommune	70 - 79	Women	95
2011	Oslo fylkeskommune	70 - 79	Women	100
2012	Oslo fylkeskommune	70 - 79	Women	135
2013	Oslo fylkeskommune	70 - 79	Women	119
2014	Oslo fylkeskommune	70 - 79	Women	142
2015	Oslo fylkeskommune	70 - 79	Women	106
2016	Oslo fylkeskommune	70 - 79	Women	131
2017	Oslo fylkeskommune	70 - 79	Women	123
2018	Oslo fylkeskommune	70 - 79	Women	149
2005	Rogaland fylkeskommune	70 - 79	Women	83
2006	Rogaland fylkeskommune	70 - 79	Women	80
2007	Rogaland fylkeskommune	70 - 79	Women	78
2008	Rogaland fylkeskommune	70 - 79	Women	90
2009	Rogaland fylkeskommune	70 - 79	Women	89
2010	Rogaland fylkeskommune	70 - 79	Women	91
2011	Rogaland fylkeskommune	70 - 79	Women	67
2012	Rogaland fylkeskommune	70 - 79	Women	73
2013	Rogaland fylkeskommune	70 - 79	Women	69
2014	Rogaland fylkeskommune	70 - 79	Women	62
2015	Rogaland fylkeskommune	70 - 79	Women	85
2016	Rogaland fylkeskommune	70 - 79	Women	87
2017	Rogaland fylkeskommune	70 - 79	Women	79
2018	Rogaland fylkeskommune	70 - 79	Women	111
2005	Sogn og Fjordane fylkeskommune	70 - 79	Women	44
2006	Sogn og Fjordane fylkeskommune	70 - 79	Women	35
2007	Sogn og Fjordane fylkeskommune	70 - 79	Women	30
2008	Sogn og Fjordane fylkeskommune	70 - 79	Women	28
2009	Sogn og Fjordane fylkeskommune	70 - 79	Women	21
2010	Sogn og Fjordane fylkeskommune	70 - 79	Women	28
2011	Sogn og Fjordane fylkeskommune	70 - 79	Women	20
2012	Sogn og Fjordane fylkeskommune	70 - 79	Women	43
2013	Sogn og Fjordane fylkeskommune	70 - 79	Women	42
2014	Sogn og Fjordane fylkeskommune	70 - 79	Women	41
2015	Sogn og Fjordane fylkeskommune	70 - 79	Women	25
2016	Sogn og Fjordane fylkeskommune	70 - 79	Women	26
2017	Sogn og Fjordane fylkeskommune	70 - 79	Women	32
2018	Sogn og Fjordane fylkeskommune	70 - 79	Women	36
2005	Telemark fylkeskommune	70 - 79	Women	55
2006	Telemark fylkeskommune	70 - 79	Women	50
2007	Telemark fylkeskommune	70 - 79	Women	31
2008	Telemark fylkeskommune	70 - 79	Women	33
2009	Telemark fylkeskommune	70 - 79	Women	42
2010	Telemark fylkeskommune	70 - 79	Women	30
2011	Telemark fylkeskommune	70 - 79	Women	50
2012	Telemark fylkeskommune	70 - 79	Women	40
2013	Telemark fylkeskommune	70 - 79	Women	42
2014	Telemark fylkeskommune	70 - 79	Women	36
2015	Telemark fylkeskommune	70 - 79	Women	39
2016	Telemark fylkeskommune	70 - 79	Women	48
2017	Telemark fylkeskommune	70 - 79	Women	51
2018	Telemark fylkeskommune	70 - 79	Women	53
2005	Troms fylkeskommune	70 - 79	Women	36
2006	Troms fylkeskommune	70 - 79	Women	40
2007	Troms fylkeskommune	70 - 79	Women	37
2008	Troms fylkeskommune	70 - 79	Women	45
2009	Troms fylkeskommune	70 - 79	Women	37
2010	Troms fylkeskommune	70 - 79	Women	28
2011	Troms fylkeskommune	70 - 79	Women	33
2012	Troms fylkeskommune	70 - 79	Women	32
2013	Troms fylkeskommune	70 - 79	Women	34
2014	Troms fylkeskommune	70 - 79	Women	55
2015	Troms fylkeskommune	70 - 79	Women	59
2016	Troms fylkeskommune	70 - 79	Women	57
2017	Troms fylkeskommune	70 - 79	Women	48
2018	Troms fylkeskommune	70 - 79	Women	35
2005	Trøndelag fylkeskommune	70 - 79	Women	143
2006	Trøndelag fylkeskommune	70 - 79	Women	164
2007	Trøndelag fylkeskommune	70 - 79	Women	132
2008	Trøndelag fylkeskommune	70 - 79	Women	133
2009	Trøndelag fylkeskommune	70 - 79	Women	165
2010	Trøndelag fylkeskommune	70 - 79	Women	132
2011	Trøndelag fylkeskommune	70 - 79	Women	132
2012	Trøndelag fylkeskommune	70 - 79	Women	162
2013	Trøndelag fylkeskommune	70 - 79	Women	182
2014	Trøndelag fylkeskommune	70 - 79	Women	147
2015	Trøndelag fylkeskommune	70 - 79	Women	174
2016	Trøndelag fylkeskommune	70 - 79	Women	186
2017	Trøndelag fylkeskommune	70 - 79	Women	171
2018	Trøndelag fylkeskommune	70 - 79	Women	171
2005	Vest-Agder fylkeskommune	70 - 79	Women	48
2006	Vest-Agder fylkeskommune	70 - 79	Women	40
2007	Vest-Agder fylkeskommune	70 - 79	Women	37
2008	Vest-Agder fylkeskommune	70 - 79	Women	39
2009	Vest-Agder fylkeskommune	70 - 79	Women	40
2010	Vest-Agder fylkeskommune	70 - 79	Women	38
2011	Vest-Agder fylkeskommune	70 - 79	Women	34
2012	Vest-Agder fylkeskommune	70 - 79	Women	32
2013	Vest-Agder fylkeskommune	70 - 79	Women	40
2014	Vest-Agder fylkeskommune	70 - 79	Women	38
2015	Vest-Agder fylkeskommune	70 - 79	Women	35
2016	Vest-Agder fylkeskommune	70 - 79	Women	45
2017	Vest-Agder fylkeskommune	70 - 79	Women	31
2018	Vest-Agder fylkeskommune	70 - 79	Women	60
2005	Vestfold fylkeskommune	70 - 79	Women	62
2006	Vestfold fylkeskommune	70 - 79	Women	77
2007	Vestfold fylkeskommune	70 - 79	Women	52
2008	Vestfold fylkeskommune	70 - 79	Women	59
2009	Vestfold fylkeskommune	70 - 79	Women	69
2010	Vestfold fylkeskommune	70 - 79	Women	58
2011	Vestfold fylkeskommune	70 - 79	Women	63
2012	Vestfold fylkeskommune	70 - 79	Women	56
2013	Vestfold fylkeskommune	70 - 79	Women	71
2014	Vestfold fylkeskommune	70 - 79	Women	57
2015	Vestfold fylkeskommune	70 - 79	Women	84
2016	Vestfold fylkeskommune	70 - 79	Women	76
2017	Vestfold fylkeskommune	70 - 79	Women	82
2018	Vestfold fylkeskommune	70 - 79	Women	75
2005	Østfold fylkeskommune	70 - 79	Women	88
2006	Østfold fylkeskommune	70 - 79	Women	87
2007	Østfold fylkeskommune	70 - 79	Women	68
2008	Østfold fylkeskommune	70 - 79	Women	70
2009	Østfold fylkeskommune	70 - 79	Women	74
2010	Østfold fylkeskommune	70 - 79	Women	82
2011	Østfold fylkeskommune	70 - 79	Women	75
2012	Østfold fylkeskommune	70 - 79	Women	61
2013	Østfold fylkeskommune	70 - 79	Women	72
2014	Østfold fylkeskommune	70 - 79	Women	88
2015	Østfold fylkeskommune	70 - 79	Women	83
2016	Østfold fylkeskommune	70 - 79	Women	107
2017	Østfold fylkeskommune	70 - 79	Women	83
2018	Østfold fylkeskommune	70 - 79	Women	77
2005	Akershus fylkeskommune	70 - 79	Men	105
2006	Akershus fylkeskommune	70 - 79	Men	94
2007	Akershus fylkeskommune	70 - 79	Men	117
2008	Akershus fylkeskommune	70 - 79	Men	115
2009	Akershus fylkeskommune	70 - 79	Men	100
2010	Akershus fylkeskommune	70 - 79	Men	118
2011	Akershus fylkeskommune	70 - 79	Men	126
2012	Akershus fylkeskommune	70 - 79	Men	130
2013	Akershus fylkeskommune	70 - 79	Men	126
2014	Akershus fylkeskommune	70 - 79	Men	118
2015	Akershus fylkeskommune	70 - 79	Men	157
2016	Akershus fylkeskommune	70 - 79	Men	130
2017	Akershus fylkeskommune	70 - 79	Men	142
2018	Akershus fylkeskommune	70 - 79	Men	173
2005	Aust-Agder fylkeskommune	70 - 79	Men	31
2006	Aust-Agder fylkeskommune	70 - 79	Men	30
2007	Aust-Agder fylkeskommune	70 - 79	Men	25
2008	Aust-Agder fylkeskommune	70 - 79	Men	39
2009	Aust-Agder fylkeskommune	70 - 79	Men	49
2010	Aust-Agder fylkeskommune	70 - 79	Men	32
2011	Aust-Agder fylkeskommune	70 - 79	Men	27
2012	Aust-Agder fylkeskommune	70 - 79	Men	34
2013	Aust-Agder fylkeskommune	70 - 79	Men	29
2014	Aust-Agder fylkeskommune	70 - 79	Men	27
2015	Aust-Agder fylkeskommune	70 - 79	Men	33
2016	Aust-Agder fylkeskommune	70 - 79	Men	32
2017	Aust-Agder fylkeskommune	70 - 79	Men	36
2018	Aust-Agder fylkeskommune	70 - 79	Men	36
2005	Buskerud fylkeskommune	70 - 79	Men	56
2006	Buskerud fylkeskommune	70 - 79	Men	48
2007	Buskerud fylkeskommune	70 - 79	Men	39
2008	Buskerud fylkeskommune	70 - 79	Men	54
2009	Buskerud fylkeskommune	70 - 79	Men	48
2010	Buskerud fylkeskommune	70 - 79	Men	61
2011	Buskerud fylkeskommune	70 - 79	Men	46
2012	Buskerud fylkeskommune	70 - 79	Men	41
2013	Buskerud fylkeskommune	70 - 79	Men	65
2014	Buskerud fylkeskommune	70 - 79	Men	56
2015	Buskerud fylkeskommune	70 - 79	Men	61
2016	Buskerud fylkeskommune	70 - 79	Men	79
2017	Buskerud fylkeskommune	70 - 79	Men	73
2018	Buskerud fylkeskommune	70 - 79	Men	76
2005	Finnmark fylkeskommune	70 - 79	Men	12
2006	Finnmark fylkeskommune	70 - 79	Men	19
2007	Finnmark fylkeskommune	70 - 79	Men	11
2008	Finnmark fylkeskommune	70 - 79	Men	26
2009	Finnmark fylkeskommune	70 - 79	Men	19
2010	Finnmark fylkeskommune	70 - 79	Men	21
2011	Finnmark fylkeskommune	70 - 79	Men	15
2012	Finnmark fylkeskommune	70 - 79	Men	22
2013	Finnmark fylkeskommune	70 - 79	Men	18
2014	Finnmark fylkeskommune	70 - 79	Men	9
2015	Finnmark fylkeskommune	70 - 79	Men	17
2016	Finnmark fylkeskommune	70 - 79	Men	22
2017	Finnmark fylkeskommune	70 - 79	Men	29
2018	Finnmark fylkeskommune	70 - 79	Men	24
2005	Hedmark fylkeskommune	70 - 79	Men	48
2006	Hedmark fylkeskommune	70 - 79	Men	66
2007	Hedmark fylkeskommune	70 - 79	Men	55
2008	Hedmark fylkeskommune	70 - 79	Men	44
2009	Hedmark fylkeskommune	70 - 79	Men	49
2010	Hedmark fylkeskommune	70 - 79	Men	56
2011	Hedmark fylkeskommune	70 - 79	Men	64
2012	Hedmark fylkeskommune	70 - 79	Men	54
2013	Hedmark fylkeskommune	70 - 79	Men	55
2014	Hedmark fylkeskommune	70 - 79	Men	58
2015	Hedmark fylkeskommune	70 - 79	Men	63
2016	Hedmark fylkeskommune	70 - 79	Men	60
2017	Hedmark fylkeskommune	70 - 79	Men	69
2018	Hedmark fylkeskommune	70 - 79	Men	66
2005	Hordaland fylkeskommune	70 - 79	Men	81
2006	Hordaland fylkeskommune	70 - 79	Men	87
2007	Hordaland fylkeskommune	70 - 79	Men	88
2008	Hordaland fylkeskommune	70 - 79	Men	90
2009	Hordaland fylkeskommune	70 - 79	Men	75
2010	Hordaland fylkeskommune	70 - 79	Men	73
2011	Hordaland fylkeskommune	70 - 79	Men	66
2012	Hordaland fylkeskommune	70 - 79	Men	94
2013	Hordaland fylkeskommune	70 - 79	Men	106
2014	Hordaland fylkeskommune	70 - 79	Men	97
2015	Hordaland fylkeskommune	70 - 79	Men	116
2016	Hordaland fylkeskommune	70 - 79	Men	108
2017	Hordaland fylkeskommune	70 - 79	Men	143
2018	Hordaland fylkeskommune	70 - 79	Men	132
2005	Møre og Romsdal fylkeskommune	70 - 79	Men	43
2006	Møre og Romsdal fylkeskommune	70 - 79	Men	42
2007	Møre og Romsdal fylkeskommune	70 - 79	Men	51
2008	Møre og Romsdal fylkeskommune	70 - 79	Men	47
2009	Møre og Romsdal fylkeskommune	70 - 79	Men	40
2010	Møre og Romsdal fylkeskommune	70 - 79	Men	60
2011	Møre og Romsdal fylkeskommune	70 - 79	Men	56
2012	Møre og Romsdal fylkeskommune	70 - 79	Men	66
2013	Møre og Romsdal fylkeskommune	70 - 79	Men	55
2014	Møre og Romsdal fylkeskommune	70 - 79	Men	65
2015	Møre og Romsdal fylkeskommune	70 - 79	Men	58
2016	Møre og Romsdal fylkeskommune	70 - 79	Men	90
2017	Møre og Romsdal fylkeskommune	70 - 79	Men	76
2018	Møre og Romsdal fylkeskommune	70 - 79	Men	93
2005	Nordland fylkeskommune	70 - 79	Men	56
2006	Nordland fylkeskommune	70 - 79	Men	47
2007	Nordland fylkeskommune	70 - 79	Men	68
2008	Nordland fylkeskommune	70 - 79	Men	65
2009	Nordland fylkeskommune	70 - 79	Men	52
2010	Nordland fylkeskommune	70 - 79	Men	59
2011	Nordland fylkeskommune	70 - 79	Men	59
2012	Nordland fylkeskommune	70 - 79	Men	61
2013	Nordland fylkeskommune	70 - 79	Men	51
2014	Nordland fylkeskommune	70 - 79	Men	62
2015	Nordland fylkeskommune	70 - 79	Men	74
2016	Nordland fylkeskommune	70 - 79	Men	72
2017	Nordland fylkeskommune	70 - 79	Men	60
2018	Nordland fylkeskommune	70 - 79	Men	80
2005	Norway	70 - 79	Men	923
2006	Norway	70 - 79	Men	965
2007	Norway	70 - 79	Men	975
2008	Norway	70 - 79	Men	1054
2009	Norway	70 - 79	Men	982
2010	Norway	70 - 79	Men	1016
2011	Norway	70 - 79	Men	993
2012	Norway	70 - 79	Men	1085
2013	Norway	70 - 79	Men	1109
2014	Norway	70 - 79	Men	1136
2015	Norway	70 - 79	Men	1275
2016	Norway	70 - 79	Men	1311
2017	Norway	70 - 79	Men	1355
2018	Norway	70 - 79	Men	1471
2005	Oppland fylkeskommune	70 - 79	Men	30
2006	Oppland fylkeskommune	70 - 79	Men	23
2007	Oppland fylkeskommune	70 - 79	Men	48
2008	Oppland fylkeskommune	70 - 79	Men	39
2009	Oppland fylkeskommune	70 - 79	Men	47
2010	Oppland fylkeskommune	70 - 79	Men	38
2011	Oppland fylkeskommune	70 - 79	Men	35
2012	Oppland fylkeskommune	70 - 79	Men	44
2013	Oppland fylkeskommune	70 - 79	Men	60
2014	Oppland fylkeskommune	70 - 79	Men	50
2015	Oppland fylkeskommune	70 - 79	Men	48
[truncated: 1,193 more rows]
